# Supplementary material for: Epidemiological characteristics of common respiratory pathogens in children
Source: Sci Rep. 2024 Jul 15;14:16299. doi: 10.1038/s41598-024-65006-3 (PMC11251276; doi:10.1038/s41598-024-65006-3)
Supplement: Supplementary file 1 — Supplementary Information 1. [file 41598_2024_65006_MOESM1_ESM.xlsx]

## Sheet: spring
547	赵峙蕲	male	10	Throat swab	Department of pediatrics	2020-03-01	SP
548	平靖瑞	male	3	Throat swab	Department of pediatrics	2020-03-02	SP+MP
551	崔沐辰	male	6month	Throat swab	Department of pediatrics	2020-03-04	SP
553	刘day恒	male	7	Throat swab	Department of pediatrics	2020-03-05	MP
556	孙国宸	male	2month	Throat swab	Department of pediatrics	2020-03-07	Feminine character
558	傅昱羲	male	9month	Throat swab	Department of pediatrics	2020-03-08	SP
560	刘鸿森	male	2	Throat swab	PICU	2020-03-09	SP
561	王子熙	male	1	Throat swab	PICU	2020-03-10	Feminine character
562	贾昊宸	male	4	Throat swab	Department of pediatrics	2020-03-10	HI（弱阳）
564	谭清渊	male	6month	Throat swab	Department of pediatrics	2020-03-10	SP+衣原体
565	段一晨	male	10	Throat swab	Department of pediatrics	2020-03-10	MP
566	高适之	male	4month	Throat swab	Department of pediatrics	2020-03-11	Feminine character
569	张亚菲	male	5	Throat swab	Department of pediatrics	2020-03-12	SP+MP
571	张子睿	male	3	Throat swab	Department of pediatrics	2020-03-14	SP
572	李昊泽	male	2	Throat swab	Department of pediatrics	2020-03-14	SP
573	张兴晨	male	2	Throat swab	Department of pediatrics	2020-03-14	SP
574	袁佳绪	male	6month	Throat swab	Department of pediatrics	2020-03-15	SP
575	高杨俊逸	male	2	Throat swab	Department of pediatrics	2020-03-16	SP+HI+MP
577	韩林哲	male	3month	Throat swab	PICU	2020-03-17	SP
579	张超越	male	1	Throat swab	Department of pediatrics	2020-03-18	SP+
581	刘恒嘉	male	1	Throat swab	Department of pediatrics	2020-03-19	Feminine character
582	李俊浩	male	4	Throat swab	Department of pediatrics	2020-03-20	SP+MP
587	苏一飞	male	5	Throat swab	Department of pediatrics	2020-03-23	SP
588	范轩宇	male	7month	Throat swab	Department of pediatrics	2020-03-23	SP
589	孙梓赫	male	13	Throat swab	Department of pediatrics	2020-03-26	SP+HI（弱阳）
590	崔今铭	male	16day	Throat swab	Neonatology ward	2020-03-26	Feminine character
592	朱家庆	male	3	Throat swab	Department of pediatrics	2020-03-28	SP+HI
593	刘昊霖	male	2	Throat swab	PICU	2020-03-28	SP
595	胡嘉安	male	1	Throat swab	PICU	2020-03-29	SP
596	薛景琰	male	6month	Throat swab	Department of pediatrics	2020-03-29	SP
597	吴俊泽	male	1	Throat swab	Department of pediatrics	2020-03-30	SP
598	马星河	male	4month	Throat swab	PICU	2020-03-30	Feminine character
603	王睿day	male	5	Throat swab	PICU	2020-04-02	SP+HI
604	边益琳	male	4	Throat swab	Department of pediatrics	2020-04-03	SP+HI+MP
605	贺凌恺	male	2month	Throat swab	Department of pediatrics	2020-04-03	Feminine character
606	唐睿泽	male	3	Throat swab	PICU	2020-04-03	Feminine character
607	边益琳	male	4	Throat swab	Department of pediatrics	2020-04-03	MP
611	吕冠霖	male	1	Throat swab	Department of pediatrics	2020-04-07	SP
613	汪浩言	male	5month	Throat swab	Department of pediatrics	2020-04-08	SP
614	刘昊煜	male	3	Throat swab	Department of pediatrics	2020-04-09	SP
615	李昱晓	male	3	Throat swab	Department of pediatrics	2020-04-10	SP+MP
616	王峻硕	male	8month	Throat swab	Department of pediatrics	2020-04-11	SP
619	韩宏昌	male	1	Throat swab	Department of pediatrics	2020-04-11	Feminine character
622	何梓玏	male	9	Throat swab	Department of pediatrics	2020-04-14	SP+HI++MP
623	张俊杰	male	2month	Throat swab	PICU	2020-04-15	SP
628	杨浩煦	male	1	Throat swab	PICU	2020-04-18	HI
632	鲁奕博	male	11month	Throat swab	PICU	2020-04-19	Feminine character
634	刘嘉毅	male	3	Throat swab	PICU	2020-04-20	SP
635	李奕南	male	9month	Throat swab	PICU	2020-04-20	SP
636	赵铭豪	male	11month	Throat swab	Department of pediatrics	2020-04-21	Feminine character
637	王家铭	male	9month	Throat swab	Department of pediatrics	2020-04-21	SP
638	王文城	male	3	Throat swab	Department of pediatrics	2020-04-22	Feminine character
639	李皓轩	male	7	Throat swab	Department of pediatrics	2020-04-22	MP
640	翟day硕	male	4month	Throat swab	Department of pediatrics	2020-04-22	SP
641	周玉恒	male	1	Throat swab	Department of pediatrics	2020-04-22	SP
645	王成墨	male	5	Throat swab	Department of pediatrics	2020-04-24	SP+HI
646	孟博威	male	1month	Throat swab	Department of pediatrics	2020-04-24	Feminine character
648	王嘉泽	male	1	Throat swab	Department of pediatrics	2020-04-25	SP+HI（弱阳）
649	武庆政	male	4month	Throat swab	PICU	2020-04-25	SP
650	王皓	male	4	Throat swab	Department of pediatrics	2020-04-26	SP+HI（弱阳）
651	李忠航	male	11month	Throat swab	PICU	2020-04-26	SP+HI
652	武庆政	male	4month	Throat swab	Department of pediatrics	2020-04-26	SP
653	武庆政	male	4month	Throat swab	PICU	2020-04-26	SP
654	李忠航	male	11month	Throat swab	Department of pediatrics	2020-04-27	Feminine character
655	张瑞哲	male	2month	Throat swab	PICU	2020-04-28	Feminine character
656	刘同硕	male	1	Throat swab	Department of pediatrics	2020-04-28	SP
658	卢嘉睿	male	6	Throat swab	Department of pediatrics	2020-05-01	SP+HI
659	李秉泽	male	1	Throat swab	Department of pediatrics	2020-05-01	SP
660	武庆政	male	4month	Throat swab	PICU	2020-05-01	SP
662	殷颢宁	male	1	Throat swab	Department of pediatrics	2020-05-04	SP
664	王梓嘉	male	19day	Throat swab	Neonatology ward	2020-05-05	SP
665	韩知澄	male	9month	Throat swab	Department of pediatrics	2020-05-06	Feminine character
666	张衍崧	male	9month	Throat swab	Department of pediatrics	2020-05-07	SP
667	李思翰	male	3	Throat swab	Department of pediatrics	2020-05-08	SP+HI
668	杨梓源	male	11month	Throat swab	Department of pediatrics	2020-05-09	SP
670	陈骏睿	male	5	Throat swab	PICU	2020-05-12	SP
672	刘盈宽	male	10	Throat swab	Department of pediatrics	2020-05-13	SP
674	李昊鑫	male	11month	Throat swab	Department of pediatrics	2020-05-14	Feminine character
676	甘睿哲	male	5	Throat swab	Department of pediatrics	2020-05-15	Feminine character
677	刘雨哲	male	10	Throat swab	PICU	2020-05-16	HI（弱阳）
679	刘铭宇	male	7month	Throat swab	Department of pediatrics	2020-05-20	SP（弱阳）
684	陈玮硕	male	1	Throat swab	Department of pediatrics	2020-05-24	SP
686	陈鋆祺	male	1	Throat swab	PICU	2020-05-25	SP+HRV
687	袁闫宝	male	11month	Throat swab	Department of pediatrics	2020-05-27	SP
689	曹丽之子	male	11day	Throat swab	Neonatology ward	2020-05-28	Feminine character
690	朱子赫	male	2	Throat swab	Department of pediatrics	2020-05-31	HRV
692	杨宏弢	male	3month	Throat swab	Department of pediatrics	2020-05-31	Feminine character
1158	马洺哲	male	7	Throat swab	PICU	2021-03-04	SP+HI
1161	司楷泽	male	3	Throat swab	Department of pediatrics	2021-03-16	SP+HRV
1162	李金泽	male	1	Throat swab	Department of pediatrics	2021-03-20	#NAME?
1163	杨予乐	male	1	Throat swab	PICU	2021-03-20	HRV+SP+HI
1165	赵翰林	male	4	Throat swab	Department of pediatrics	2021-03-22	SP+HI+HRV
1166	王传杰	male	12	Throat swab	Department of pediatrics	2021-03-23	SP
1167	钱昱超	male	1	Throat swab	Department of pediatrics	2021-03-26	SP
1168	宋梓赫	male	5	Throat swab	Department of pediatrics	2021-03-26	SP+HI
1171	贾铭羽	male	1	Throat swab	Department of pediatrics	2021-04-01	Feminine character
1172	肖中毅	male	10	Throat swab	PICU	2021-04-02	SP
1173	房嘉烁	male	1	Throat swab	PICU	2021-04-06	SP+BOV
1174	范书亚	male	8month	Throat swab	Department of pediatrics	2021-04-07	SP
1175	刘子煦	male	10	Throat swab	PICU	2021-04-07	SP+HI
1176	徐铭泽	male	2	Throat swab	Department of pediatrics	2021-04-09	SP
1177	耿子杰	male	4	Throat swab	Department of pediatrics	2021-04-09	SP
1179	王婷之子	male	2month	Throat swab	Department of pediatrics	2021-04-10	SP
1181	张睿琛	male	4	Throat swab	Department of pediatrics	2021-04-12	SP+HI
1182	王聚铖	male	1	Throat swab	Department of pediatrics	2021-04-12	SP
1185	郑佳铭	male	4	Throat swab	Children's intensive care unit	2021-04-14	SP
1186	马煜阳	male	1	Throat swab	Department of pediatrics	2021-04-14	SP+HRV
1187	史玉海	male	3	Throat swab	Department of pediatrics	2021-04-14	SP+HRV+HI
1188	郑皓烜	male	9month	Throat swab	Department of pediatrics	2021-04-16	衣原体
1189	刘霖轩	male	3	Throat swab	PICU	2021-04-17	Feminine character
1190	胡晋恺	male	3month	Throat swab	PICU	2021-04-17	SP
1192	李昊阳	male	5	Throat swab	Department of pediatrics	2021-04-23	SP
1196	阎思丞	male	1	Throat swab	Department of pediatrics	2021-04-28	SP
1197	孙彦凯	male	4	Throat swab	PICU	2021-04-28	SP
1199	王文凯	male	2	Throat swab	Department of pediatrics	2021-04-29	SP+HRV
1204	徐俊熙	male	9	Throat swab	Department of pediatrics	2021-05-03	HI
1205	周奕睿	male	4	Throat swab	Department of pediatrics	2021-05-03	SP+PIV
1206	窦迦勒	male	3	Throat swab	Department of pediatrics	2021-05-05	SP+HI+HPMV
1207	仇峻熙	male	2	Throat swab	Department of pediatrics	2021-05-05	SP+HRV
1209	王若宇	male	1	Throat swab	Department of pediatrics	2021-05-06	SP+HRV
1210	孟子严	male	6month	Throat swab	Department of pediatrics	2021-05-08	SP+RSV
1216	王德俊	male	4	Throat swab	Department of pediatrics	2021-05-13	SP
1219	李浚洺	male	2month	Throat swab	PICU	2021-05-14	HRV
1220	王昕泽	male	3	Throat swab	PICU	2021-05-15	SP+HI+HPMV
1223	王子佑	male	2	Throat swab	PICU	2021-05-15	HRV
1226	刁航宇	male	4year	Throat swab	Department of pediatrics	2021-05-17	SP+HI+RSV
1228	李其泽	male	1month	Throat swab	Department of pediatrics	2021-05-17	HRV（弱阳性）
1229	毛霖烨	male	4month	Throat swab	Department of pediatrics	2021-05-18	SP
1232	苏明远	male	2year	Throat swab	Department of pediatrics	2021-05-20	SP+HI
1233	刘城铭	male	2year	Throat swab	Children's intensive care unit	2021-05-20	SP
1234	张致玮	male	2year	Throat swab	Children's intensive care unit	2021-05-21	SP+HCOV
1239	杨朝竣	male	2year	Throat swab	Department of pediatrics(家化)	2021-05-24	SP+HRV
1240	王浩宇	male	9year	Throat swab	Children's intensive care unit	2021-05-24	SP+HI
1241	徐艺鸣	male	3	Throat swab	Department of pediatrics	2021-05-25	SP+HI+
1243	张志凯	male	7month	Throat swab	Department of pediatrics	2021-05-26	SP+HI+HPMV
1244	刘承坤	male	4	Throat swab	Department of pediatrics	2021-05-29	SP
1248	何知非	male	6year	Throat swab	Department of pediatrics	2021-05-31	SP+MP
1250	刘洪杉	male	4year	Throat swab	Department of pediatrics	2021-05-31	SP
3200	陈煜骞	male	8year	肺泡Lavage solution	Department of pediatrics	2022-03-01	CP
3202	杜昊泽	male	4year	Throat swab	杏园Department of pediatrics	2022-03-01	SP+PIV
3204	高博洋	male	12month	Throat swab	Department of pediatrics	2022-03-01	SP
3206	李玖龙	male	1year	Throat swab	Department of pediatrics(家化)	2022-03-01	Feminine character
3207	王梓航	male	12year	Throat swab	Department of pediatrics(家化)	2022-03-01	SP+CP+HI
3209	董建豪	male	3month	Throat swab	Department of pediatrics	2022-03-01	Feminine character
3210	李沅泽	male	4year	Throat swab	Department of pediatrics	2022-03-01	SP
3213	张铭昊	male	4month	Throat swab	Department of pediatrics	2022-03-02	HRV+SP+HI
3215	邱一山	male	1year	Throat swab	Department of pediatrics	2022-03-02	SP
3216	薛铭燊	male	21day	Throat swab	Neonatology ward	2022-03-02	Feminine character
3217	张铭扬	male	4month	Throat swab	Department of pediatrics	2022-03-02	HRV+SP+HI
3218	巩铠瑞	male	18day	Throat swab	Neonatology ward	2022-03-02	Feminine character
3219	王聿浩	male	4year	Throat swab	Department of pediatrics	2022-03-02	SP
3224	张惜宸	male	1year	Throat swab	Department of pediatrics(家化)	2022-03-03	Feminine character
3226	张博伦	male	12year	Throat swab	Department of pediatrics	2022-03-03	SP+HI
3228	张子旸	male	2month	Throat swab	Department of pediatrics	2022-03-03	Feminine character
3229	岳语哲	male	2month	Throat swab	Children's intensive care unit	2022-03-03	SP+RSV
3232	齐景之子	male	1year	Throat swab	Department of pediatrics(家化)	2022-03-04	SP+HRV
3233	赵一晨	male	5year	Throat swab	Department of pediatrics	2022-03-04	SP+IVA+HI
3234	薛介然	male	2year	Throat swab	Department of pediatrics	2022-03-04	SP+IVA+HPMV
3235	王皓	male	6year	Throat swab	Children's intensive care unit	2022-03-04	HRV+SP+HI
3238	郭思杜函	male	4year	Throat swab	Department of pediatrics	2022-03-05	SP
3239	潘相志	male	5year	Throat swab	Department of pediatrics	2022-03-05	SP+IVA+HI
3240	陈霖生	male	9month	Throat swab	Department of pediatrics	2022-03-05	SP+RSV
3242	焦玟赫	male	1year	Throat swab	杏园Department of pediatrics	2022-03-07	SP+RSV
3243	乔宗垚	male	7year	Throat swab	Department of pediatrics(家化)	2022-03-07	SP
3245	杜俊宇	male	8month	Throat swab	Department of pediatrics	2022-03-07	SP
3246	王书翰	male	5year	Throat swab	Children's intensive care unit	2022-03-07	SP+xi+SP+HI
3247	杨懿仑	male	3year	Throat swab	Department of pediatrics	2022-03-07	HRV+SP
3248	赵誉泽	male	9month	Throat swab	Department of pediatrics	2022-03-07	Feminine character
3249	张煜梓晨	male	7year	Throat swab	Department of pediatrics	2022-03-07	SP
3250	魏星宇	male	2month	Throat swab	Department of pediatrics(家化)	2022-03-07	衣原体
3252	李秉宪	male	1year	Throat swab	Department of pediatrics(家化)	2022-03-07	SP
3255	白璟越	male	7month	Throat swab	Department of pediatrics(家化)	2022-03-07	SP
3257	胡赫宸	male	2year	Throat swab	Department of pediatrics	2022-03-07	SP+CP
3259	胡钰泽	male	12year	Throat swab	Children's intensive care unit	2022-03-07	Feminine character
3260	宋兴华之子	male	21day	Throat swab	Neonatology ward	2022-03-08	SP
3262	曹一辰	male	5month	Throat swab	Department of pediatrics(家化)	2022-03-08	SP
3263	丁浩然	male	7year	Throat swab	Department of pediatrics(家化)	2022-03-08	PIV
3265	翟近贤	male	3year	Throat swab	Department of pediatrics	2022-03-08	SP+RSV
3266	周逸赫	male	1year	Throat swab	Department of pediatrics	2022-03-08	SP+HI
3267	袁骁睿	male	2year	Throat swab	Department of pediatrics	2022-03-08	SP
3269	苗玲玲之子	male	1month	Throat swab	Neonatology ward科门诊	2022-03-08	Feminine character
3271	冯硕阳	male	4month	Throat swab	Department of pediatrics(家化)	2022-03-09	HPMV
3272	贾万祺	male	3month	Throat swab	Department of pediatrics(家化)	2022-03-09	SP
3273	牛青来	male	3year	Throat swab	Department of pediatrics(家化)	2022-03-09	SP+IVA
3274	张晨辉	male	1year	Throat swab	Department of pediatrics	2022-03-09	SP+HI
3275	左一灿	male	2year	Throat swab	Department of pediatrics(家化)	2022-03-09	SP
3276	王品邵	male	9year	Throat swab	Department of pediatrics(家化)	2022-03-09	Feminine character
3277	邹智宇	male	11year	Throat swab	杏园Pediatric ward护理单元	2022-03-09	SP
3280	任坊辰	male	6year	Throat swab	Children's intensive care unit	2022-03-11	HRV+SP+HI
3282	宋宇晨	male	4year	Throat swab	Department of pediatrics	2022-03-12	SP+IVA
3283	单沐宸	male	9month	Throat swab	Department of pediatrics(家化)	2022-03-14	SP
3284	苏俊元	male	2year	Throat swab	Department of pediatrics	2022-03-14	HRV+SP
3286	杜景淮	male	2year	Throat swab	Department of pediatrics	2022-03-14	HRV
3287	徐承熙	male	4year	Throat swab	Department of pediatrics	2022-03-14	SP
3288	闵石屹	male	1year	Throat swab	Department of pediatrics	2022-03-14	SP+HI
3289	王政勋	male	5year	Throat swab	Department of pediatrics	2022-03-14	SP
3292	崔兮辰	male	1year	Throat swab	儿六家化护理单元	2022-03-16	SP
3293	王奕森	male	2month	Throat swab	Pediatric ward护理单元	2022-03-16	HRV+SP
3298	吕昕策	male	6month	Throat swab	儿六家化护理单元	2022-03-18	PIV(+Feminine character)
3299	翟翡之子	male	4day	Throat swab	杏园Neonatology ward	2022-03-18	Feminine character
3300	付文文之子	male	17时	Throat swab	杏园Neonatology ward	2022-03-20	Feminine character
3303	胡继睿	male	5year	Throat swab	Pediatric ward护理单元	2022-03-20	SP+HI
3304	董辰宇	male	6month	Throat swab	儿童重症护理单元	2022-03-20	SP
3310	吴思远	male	1month	Throat swab	Neonatology ward	2022-03-23	HRV+SP
3311	李莉莉之子	male	3month	Throat swab	Neonatology ward	2022-03-23	Feminine character
3312	丁千程	male	4year	Throat swab	Department of pediatrics(家化)	2022-03-23	SP
3313	董辰宇	male	6month		Department of pediatrics	2022-03-23	Feminine character
3315	和霏之子	male	1day	Throat swab	杏园Neonatology ward	2022-03-24	Feminine character
3317	丁千程	male	4year		Department of pediatrics	2022-03-24	Feminine character
3320	陈铭泓	male	4month	Throat swab	Department of pediatrics	2022-03-25	PIV+HI(+Feminine character)
3321	冯琳恒	male	1month	Throat swab	Department of pediatrics	2022-03-25	Feminine character
3322	赵俊豪	male	2year		Department of pediatrics	2022-03-25	Feminine character
3324	刘轩玮	male	4year	Throat swab	Department of pediatrics	2022-03-28	SP
3327	邢书硕	male	2year	Throat swab	Department of pediatrics	2022-03-28	PIV+HI
3329	孙宪宁	male	2month	Throat swab	Children's intensive care unit	2022-03-28	Feminine character
3331	孙德芯	male	6year	Throat swab	Department of pediatrics	2022-03-29	SP+HI
3333	邓胤修	male	6year	Throat swab	Department of pediatrics	2022-03-29	HI
3334	王芃博	male	5month	Throat swab	Department of pediatrics	2022-03-30	SP+HI+HRV
3335	孙宪宁	male	2month		Department of pediatrics	2022-03-30	Feminine character
3336	胡承宥	male	1month	Throat swab	Neonatology ward	2022-03-31	衣原体
3337	翟泽羽	male	7year	Throat swab	Department of pediatrics	2022-03-31	SP+CP
3338	赵锦程	male	4month	Throat swab	Department of pediatrics	2022-04-01	HRV+SP
3339	潘春鸣	male	4year	Throat swab	Department of pediatrics	2022-04-01	Feminine character
3340	王跃霖	male	4year	Throat swab	Department of pediatrics	2022-04-02	SP
3341	黄正溢	male	1year	Throat swab	Department of pediatrics	2022-04-02	SP
3343	李承霖	male	4year	Throat swab	Department of pediatrics	2022-04-06	CP
3345	刘瀚元	male	6month	Throat swab	Children's intensive care unit	2022-04-06	SP
3347	赵锦程	male	4month	Throat swab	Department of pediatrics	2022-04-01	HRV+SP
3348	潘春鸣	male	4year	Throat swab	Department of pediatrics	2022-04-01	Feminine character
3349	王跃霖	male	4year	Throat swab	Department of pediatrics	2022-04-02	SP
3350	黄正溢	male	1year	Throat swab	Department of pediatrics	2022-04-02	SP
3352	李承霖	male	4year	Throat swab	Department of pediatrics	2022-04-06	CP
3354	刘瀚元	male	6month	Throat swab	Children's intensive care unit	2022-04-06	SP
3356	刘曜阳	male	11month	Throat swab	Department of pediatrics	2022-04-09	Feminine character
3357	翟家禾	male	6month	Throat swab	Department of pediatrics	2022-04-09	SP
3362	孙丰泽	male	10year	Throat swab	Department of pediatrics	2022-04-11	Feminine character
3364	张十安	male	7year	Throat swab	Department of pediatrics	2022-04-11	SP+HI
3365	李汶宸	male	4year	Throat swab	Department of pediatrics	2022-04-11	SP
3366	王泽睿	male	1year	Throat swab	Department of pediatrics	2022-04-12	SP
3367	王沅锦	male	1year	Throat swab	Department of pediatrics	2022-04-12	SP
3369	刘泽宸	male	1year	Throat swab	Department of pediatrics	2022-04-13	SP
3372	赵烁宇	male	2year	Throat swab	Department of pediatrics	2022-04-13	SP
3373	韩东呈	male	6month	Throat swab	Department of pediatrics	2022-04-13	Feminine character
3376	程大林	male	12month	Throat swab	Department of pediatrics	2022-04-14	SP+RSV
3378	郑茗轩	male	2year	Throat swab	Department of pediatrics	2022-04-15	xi+SP+HRV
3379	郑茗宸	male	2year	Throat swab	Department of pediatrics	2022-04-15	xi+SP+HI
3380	陈鹏宇	male	2month	Throat swab	Children's intensive care unit	2022-04-15	Feminine character
3381	焦玉云之子	male	20day	Throat swab	Neonatology ward	2022-04-15	CP(+Feminine character)
3383	陈宥赫	male	1year	Throat swab	Department of pediatrics	2022-04-16	Feminine character
3384	王华杰之子	male	10day	Throat swab	Neonatology ward	2022-04-16	CP(+Feminine character)
3385	王翊铎	male	22day	Throat swab	Neonatology ward	2022-04-18	Feminine character
3387	张志凯	male	1year	Throat swab	Department of pediatrics	2022-04-19	xi+SP
3388	路辰心	male	1month	Throat swab	Children's intensive care unit	2022-04-19	Feminine character
3389	毕洺赫	male	5year	Throat swab	Department of pediatrics	2022-04-22	xi+SP+HI
3390	孙德芯	male	6year	Throat swab	Department of pediatrics	2022-04-22	SP+HI
3392	高乾盛	male	7year	Throat swab	Department of pediatrics	2022-04-24	SP+HI
3393	王华杰之子	male	18day	Throat swab	Neonatology ward	2022-04-25	Feminine character
3394	焦玉云之子	male	29day	Throat swab	Neonatology ward	2022-04-25	Feminine character
3395	李佳泽	male	12year	Throat swab	Department of pediatrics(家化)	2022-04-25	SP
3396	刘昕泽	male	29day	Throat swab	Neonatology ward	2022-04-25	SP
3398	夏浩轩	male	7year	Throat swab	Department of pediatrics	2022-04-27	SP
3400	赵一	male	9month	Throat swab	Department of pediatrics	2022-04-27	SP
3401	陈鑫之子	male	15day	Throat swab	Neonatology ward	2022-04-29	Feminine character
3402	刘梓阳	male	1year	Throat swab	Department of pediatrics	2022-04-28	SP
3405	邹一辰	male	21day	Throat swab	Neonatology ward	2022-04-29	Feminine character
3406	刘钧熠	male	1year	Throat swab	Department of pediatrics	2022-04-30	SP
3407	张博文	male	6year	Throat swab	Department of pediatrics	2022-05-02	xi+SP+HI
3408	李信明	male	1year	Throat swab	Department of pediatrics	2022-05-02	SP+HI
3409	王遵瑞	male	1year	Throat swab	Department of pediatrics	2022-05-02	SP
3411	杨锐珩	male	2month	Throat swab	Children's intensive care unit	2022-05-02	Feminine character
3412	杨锐珩	male	1month		Department of pediatrics	2022-05-02	Feminine character
3414	李宸硕	male	2year	Throat swab	Children's intensive care unit	2022-05-04	SP
3415	于易泽	male	11month	Throat swab	Children's intensive care unit	2022-05-04	Feminine character
3416	方芊皓	male	2year	Throat swab	Children's intensive care unit	2022-05-04	HRV+SP
3417	于易泽	male	10month		Department of pediatrics	2022-05-05	Feminine character
3418	刘汶承	male	3year	Throat swab	Department of pediatrics	2022-05-07	SP
3419	李一凡	male	4year	Throat swab	Department of pediatrics	2022-05-07	CP
3420	王浩博	male	11year	Throat swab	Department of pediatrics	2022-05-07	Feminine character
3421	肖烨	male	1year	Throat swab	Department of pediatrics	2022-05-07	HRV+SP
3423	孙沐宸	male	1year	Throat swab	Children's intensive care unit	2022-05-07	SP
3424	咸皓一	male	9year	Throat swab	Department of pediatrics	2022-05-09	SP+HI(+Feminine character)
3427	李星墨	male	7year	Throat swab	Department of pediatrics	2022-05-09	SP
3430	任坊辰	male	6year	Throat swab	Children's intensive care unit	2022-05-09	SP+HI
3432	孔令研	male	2year	Throat swab	Children's intensive care unit	2022-05-10	HRV
3433	孔令研	male	2year		Department of pediatrics	2022-05-11	Feminine character
3434	刘丞泽	male	3year	Throat swab	Department of pediatrics	2022-05-11	SP
3435	吕砚熹	male	1year	Throat swab	Department of pediatrics	2022-05-11	Feminine character
3436	杨开淇	male	2year	Throat swab	Department of pediatrics	2022-05-12	SP
3437	李京墨	male	4year	Throat swab	Department of pediatrics	2022-05-12	SP+HRV
3438	李嘉河	male	7year	Throat swab	Department of pediatrics	2022-05-12	SP+CP+HI
3439	曹赫宸	male	8year	Throat swab	Department of pediatrics	2022-05-12	SP
3440	密浩铭	male	2month	Throat swab	Department of pediatrics(家化)	2022-05-13	SP
3441	刘子皓	male	4year		Department of pediatrics	2022-05-13	Feminine character
3442	曹赫宸	male	8year		Department of pediatrics	2022-05-13	Feminine character
3444	张衍崧	male	2year	Throat swab	Department of pediatrics	2022-05-16	HRV+SP+CP
3446	王子宇	male	7month	Throat swab	Department of pediatrics(家化)	2022-05-16	Feminine character
3447	董星侨	male	5month	Throat swab	Children's intensive care unit	2022-05-16	Feminine character
3449	张博洋	male	7year	Throat swab	Department of pediatrics	2022-05-16	SP+HI
3450	张艺宸	male	1year	Throat swab	Department of pediatrics	2022-05-16	SP
3452	巨晨希	male	2year	Throat swab	Department of pediatrics	2022-05-18	SP
3453	孟晗	male	1year	Throat swab	Department of pediatrics	2022-05-18	SP
3454	王轩慕奕	male	2year	Throat swab	Department of pediatrics	2022-05-19	SP
3455	李修远	male	1year	Throat swab	Department of pediatrics	2022-05-19	Feminine character
3456	张泽恩	male	1year	Throat swab	Department of pediatrics	2022-05-19	SP
3457	宋宁宁之子	male	8day	Throat swab	Neonatology ward	2022-05-19	Feminine character
3459	蔡念阳	male	1year	Throat swab	Department of pediatrics	2022-05-20	Feminine character
3461	徐茗泽	male	2year	Throat swab	Department of pediatrics	2022-05-20	SP+HI
3463	郑习墨	male	1month	Throat swab	Neonatology ward	2022-05-23	Feminine character
3464	李明达	male	4year	Throat swab	Children's intensive care unit	2022-05-23	SP
3465	郑涵琦	male	3year	Throat swab	Department of pediatrics(家化)	2022-05-23	Feminine character
3466	耿千皓	male	2year	Throat swab	Department of pediatrics	2022-05-23	SP
3468	于沐泽	male	1year	Throat swab	Department of pediatrics	2022-05-23	HRV+SP
3469	栾亚泽	male	3year	Throat swab	Department of pediatrics	2022-05-23	xi+SP
3472	徐浩哲	male	13year	Throat swab	Department of pediatrics	2022-05-24	Feminine character
3473	李云泽	male	2month	Throat swab	Department of pediatrics	2022-05-24	Feminine character
3474	刘小川	male	5year	Throat swab	Children's intensive care unit	2022-05-24	Feminine character
3476	张梦阳	male	2year	Throat swab	Department of pediatrics(家化)	2022-05-24	HRV+SP+HI
3478	聂丽群之子	male	16day	Throat swab	Neonatology ward	2022-05-25	HRV
3479	徐淞胤	male	4year	Throat swab	Department of pediatrics	2022-05-25	SP
3482	周辰瑜	male	10year	Throat swab	Department of pediatrics	2022-05-26	SP
3483	罗翊硕	male	1year	Throat swab	Department of pediatrics	2022-05-26	SP+HI
3484	郭宏宇	male	4year	Throat swab	Department of pediatrics(家化)	2022-05-26	HRV+SP
3485	林奕丞	male	3year	Throat swab	Department of pediatrics	2022-05-26	HRV+SP
3486	强浩晨	male	4year	Throat swab	Department of pediatrics	2022-05-26	SP+HI
3489	朱峻奇	male	1year	Throat swab	Department of pediatrics	2022-05-27	SP
3491	高铭飏	male	26day	Throat swab	Neonatology ward	2022-05-27	Feminine character
3494	巨洺宇	male	5year	Throat swab	Department of pediatrics	2022-05-30	HRV+SP+HI
3495	杨柳弘屹	male	1year	Throat swab	Children's intensive care unit	2022-05-30	HRV+SP
3496	翟文泽	male	7year	Throat swab	Department of pediatrics	2022-05-30	HRV+SP
3497	王梓豪	male	10year	Throat swab	Department of pediatrics	2022-05-31	SP
3498	乔圣然	male	4year	Throat swab	Department of pediatrics	2022-05-31	SP+HI
549	平靖瑶	female	6		Department of pediatrics	2020-03-03	MP
550	王若萱	female	1		Department of pediatrics	2020-03-03	Feminine character
552	黄梓溪	female	8month		Department of pediatrics	2020-03-04	SP
554	张美莹	female	6		PICU	2020-03-06	SP+HI
555	张美莹	female	6		Department of pediatrics	2020-03-06	单增李斯特菌
557	王雅琦	female	7		Department of pediatrics	2020-03-07	SP+HI
559	蔡卓祎	female	1		PICU	2020-03-09	SP
563	刘羽轩	female	6		Department of pediatrics	2020-03-10	SP+HI（弱阳）
567	杨雨欣	female	8month		Department of pediatrics	2020-03-12	SP+HI
568	傅雨绮	female	1		Department of pediatrics	2020-03-12	SP
570	李苏桐	female	7month		Department of pediatrics	2020-03-13	Feminine character
576	邹伊人	female	3month		Department of pediatrics	2020-03-17	HI
578	郭慧之female	female	2month		Department of pediatrics	2020-03-18	Feminine character
580	邓昱熙	female	2		Department of pediatrics	2020-03-18	SP
583	张梓涵	female	1month		Department of pediatrics	2020-03-21	SP+衣原体
584	司书言	female	1		Department of pediatrics	2020-03-21	SP+
585	郑羽馨	female	3		Department of pediatrics	2020-03-21	SP
586	苗芷菡	female	7		Department of pediatrics	2020-03-22	Feminine character
591	张怡轩	female	8		Department of pediatrics	2020-03-27	SP+HI
594	李艾笑	female	2		Department of pediatrics	2020-03-28	SP
599	宁子濡	female	2month		PICU	2020-03-31	Feminine character
600	杨梓瞳	female	5month		PICU	2020-04-01	Feminine character
601	宁子濡	female	3month		PICU	2020-04-01	Feminine character
602	任羽晨	female	7month		PICU	2020-04-02	SP（弱阳）
608	陈本意	female	1		Department of pediatrics	2020-04-06	SP
609	李文姝	female	2		Department of pediatrics	2020-04-06	SP
610	李玉涵	female	6month		PICU	2020-04-06	SP
612	胡若琳	female	1		PICU	2020-04-08	Feminine character
617	吕墨晗	female	6month		Department of pediatrics	2020-04-11	Feminine character
618	张语恬	female	11month		PICU	2020-04-11	SP
620	杜婧熙	female	6month		Department of pediatrics	2020-04-12	Feminine character
621	国君宁	female	3		Department of pediatrics	2020-04-12	SP
624	高琳雅	female	2		Department of pediatrics	2020-04-15	SP
625	张书雅	female	4		Department of pediatrics	2020-04-15	SP
626	李泽钰	female	4		Department of pediatrics	2020-04-16	SP
627	李泽钰	female	4		Department of pediatrics	2020-04-16	Feminine character
629	于心禾	female	1		Department of pediatrics	2020-04-18	SP
630	王姿淼	female	1		Department of pediatrics	2020-04-18	SP
631	靳雅晴	female	2		Department of pediatrics	2020-04-18	SP
633	高嘉悦	female	2month		Department of pediatrics	2020-04-19	Feminine character
642	张泽熙	female	1		Department of pediatrics	2020-04-23	SP
643	彭子宜	female	1		Department of pediatrics	2020-04-23	SP
644	沈熙悦	female	11month		Department of pediatrics	2020-04-23	SP
647	张舒涵	female	1month		PICU	2020-04-25	SP
657	赵陶然	female	8month		Department of pediatrics	2020-04-30	SP
661	吴宗格	female	10month		Department of pediatrics	2020-05-02	Feminine character
663	刘宸希	female	1		Department of pediatrics	2020-05-04	Feminine character
669	高一凡	female	12month		PICU	2020-05-10	SP
671	王圣汐	female	3month		PICU	2020-05-12	MP
673	王梓昱	female	1		Department of pediatrics	2020-05-13	Feminine character
675	周思爰	female	11month		Department of pediatrics	2020-05-15	SP
678	杜祎萌	female	3		Department of pediatrics	2020-05-19	SP
680	孟蕊兮	female	5month		PICU	2020-05-20	SP
681	杨佳玥	female	10month		Department of pediatrics	2020-05-22	Feminine character
682	李昀汐	female	1		Department of pediatrics	2020-05-22	SP
683	侯丽之female	female	1month		Department of pediatrics	2020-05-22	Feminine character
685	王新语	female	1		PICU	2020-05-25	SP+HI
688	相语汐	female	1month		Department of pediatrics	2020-05-28	Feminine character
691	付诗彤	female	1		Department of pediatrics	2020-05-31	SP
1159	王耀苒	female	2		Department of pediatrics	2021-03-06	SP
1160	李瑞琪	female	10		Department of pediatrics	2021-03-15	SP+HI
1164	周奕彤	female	1		Department of pediatrics	2021-03-22	SP+HRV
1169	王韵祺	female	1		Department of pediatrics	2021-03-26	SP+HRV
1170	刘祈妍	female	5		Department of pediatrics	2021-03-29	SP
1178	尚琪涵	female	5		PICU	2021-04-10	SP+HRV
1180	高晨萱	female	8		Department of pediatrics	2021-04-12	HI
1183	王可馨	female	4		Children's intensive care unit	2021-04-13	HI
1184	王梓沫	female	6month		Children's intensive care unit	2021-04-13	SP+HI
1191	刘静伊	female	1month		Department of pediatrics	2021-01-19	Feminine character
1193	陈悦瑄	female	1month		Children's intensive care unit	2021-04-23	Feminine character
1194	郭晓冉	female	3		Department of pediatrics	2021-04-27	SP+MP
1195	万懿璇	female	7		Department of pediatrics	2021-04-28	SP+HI
1198	刘昕桐	female	3month		Department of pediatrics	2021-04-28	SP+RSV
1200	李艾笑	female	3		Department of pediatrics	2021-04-29	SP+
1201	王知鱼	female	4		Department of pediatrics	2021-05-01	SP
1202	马金彤	female	5		Department of pediatrics	2021-05-01	HI+HRV
1203	刘若汐	female	3		PICU	2021-05-01	SP+HI+HRV
1208	李洛伊	female	1		Department of pediatrics	2021-05-05	SP+HI+HRV++HPMV
1211	陈沁雯	female	3		Department of pediatrics	2021-05-08	SP
1212	刘馨然	female	3		Department of pediatrics	2021-05-10	SP+
1213	刘思妍	female	5		Department of pediatrics	2021-05-11	SP+HRV
1214	张梓琪	female	2		PICU	2021-05-11	SP+HI
1215	李沐一	female	2month		Department of pediatrics	2021-05-13	RSV
1217	韩梦梵	female	5		Department of pediatrics	2021-05-14	SP
1218	吴舒晗	female	2		Department of pediatrics	2021-05-14
1221	王若溪	female	1		Department of pediatrics	2021-05-15	SP++RSV
1222	王小庚	female	12month		PICU	2021-05-15	Feminine character
1224	沈钰晗	female	1year		Department of pediatrics	2021-05-17	SP
1225	陈千诺	female	1year		Department of pediatrics	2021-05-17	SP
1227	曹燕峰小female	female	4month		Department of pediatrics(家化)	2021-05-17	Feminine character
1230	祁子赫	female	2		Department of pediatrics	2021-05-18	SP
1231	李诺怡	female	2year		Department of pediatrics	2021-05-20	SP+BOV
1235	代鑫怡	female	1		Department of pediatrics	2021-05-21	SP+HI+PIV
1236	郑梓怡	female	4year		PICU	2021-05-22	SP+HRV
1237	张沛然	female	1year		Department of pediatrics	2021-05-24	SP+HI+PIV
1238	王嫣睿	female	3year		Department of pediatrics	2021-05-24	SP+HI
1242	王梁尘	female	1		PICU	2021-05-25	HRV+HI
1245	王钰琦	female	8		Children's intensive care unit	2021-05-29	HRV+MP
1246	翟灵溪	female	4		Children's intensive care unit	2021-05-29	SP+HRV（弱阳）
1247	李艺昕	female	2		Department of pediatrics	2021-05-29	SP+RSV
1249	李鑫淇	female	2year		Department of pediatrics	2021-05-31	#NAME?
1251	王芊一	female	2month		Department of pediatrics	2021-05-31	衣原体
3201	李沐晨	female	6year	Throat swab	杏园Department of pediatrics	2022-03-01	SP+PIV+IVA+HI
3203	齐云菡	female	1year	Throat swab	Department of pediatrics	2022-03-01	SP+HI(+Feminine character)
3205	路雅乔	female	7month	Throat swab	Department of pediatrics	2022-03-01	Feminine character
3208	李雅琳	female	10month	Throat swab	Department of pediatrics	2022-03-01	SP
3211	徐嘉苒	female	1month	Throat swab	Neonatology ward科门诊	2022-03-01	Feminine character
3212	刘依宸	female	2year	Throat swab	Department of pediatrics	2022-03-02	SP+RSV
3214	郑好好	female	6year	Throat swab	Department of pediatrics(家化)	2022-03-02	SP+RSV
3220	李汇平	female	8year	Throat swab	Department of pediatrics	2022-03-02	SP
3221	赵悦琳	female	1year	Throat swab	Department of pediatrics	2022-03-02	SP+HPMV
3222	刘馨语	female	3year	Throat swab	Department of pediatrics	2022-03-02	SP+CP
3223	王翊宸	female	4year	Throat swab	Department of pediatrics	2022-03-03	SP
3225	徐语晨	female	2year	Throat swab	Department of pediatrics	2022-03-03	Feminine character
3227	刘子语	female	7year	Throat swab	Department of pediatrics	2022-03-03	SP+IVA+HI
3230	张嘉伊	female	2month	Throat swab	Department of pediatrics	2022-03-03	HRV
3231	黄怡宁	female	1year	Throat swab	Department of pediatrics	2022-03-03	SP
3236	周希言	female	9month	Throat swab	Department of pediatrics	2022-03-05	HRV+SP
3237	田芳瑜	female	4year	Throat swab	Department of pediatrics	2022-03-05	SP
3241	刘乐桃	female	9month	Throat swab	杏园Department of pediatrics	2022-03-07	SP+HI
3244	祝梓萱	female	1year	Throat swab	Department of pediatrics	2022-03-07	SP+HPMV+HI
3251	范嘉禾	female	4year	Throat swab	Department of pediatrics	2022-03-07	HRV+SP
3253	蒋蕙如	female	5year	Throat swab	Department of pediatrics	2022-03-07	SP+HI
3254	白牧雨禾	female	8month	Throat swab	Department of pediatrics	2022-03-07	SP+HPMV
3256	路昕可	female	3year	Throat swab	Department of pediatrics	2022-03-07	HRV
3258	李瑾淘	female	4year	Throat swab	Department of pediatrics	2022-03-07	SP+HI
3261	宋文萱	female	5month	Throat swab	Children's intensive care unit	2022-03-08	Feminine character
3264	孙茜玥	female	2year	Throat swab	Department of pediatrics	2022-03-08	SP
3268	甘昀晨熙	female	11year	Throat swab	Department of pediatrics	2022-03-08	HRV
3270	齐珂欣	female	3month	Throat swab	Department of pediatrics	2022-03-09	SP
3278	宋丽莹之female	female	12day	Throat swab	Neonatology ward	2022-03-10	Feminine character
3279	李赫琳	female	4year	Throat swab	Department of pediatrics(家化)	2022-03-11	Feminine character
3281	李昱昕	female	2month	Throat swab	Neonatology ward	2022-03-12	Feminine character
3285	李林熙	female	3year	Throat swab	Department of pediatrics	2022-03-14	SP+RSV
3290	孔婧涵	female	7year	Throat swab	Pediatric ward护理单元	2022-03-15	CP
3291	张苡潼	female	5month	Throat swab	儿六家化护理单元	2022-03-16	HPSV
3294	赵悦瑶	female	3year	Throat swab	Pediatric ward护理单元	2022-03-16	HPMV+SP(弱阳)
3295	王妙心	female	5year	Throat swab	Pediatric ward护理单元	2022-03-16	SP+PIV
3296	王玥彤	female	1month	Throat swab	儿童重症护理单元	2022-03-16	Feminine character
3297	王欣奕	female	9year	Throat swab	Pediatric ward护理单元	2022-03-18	SP+CP(+Feminine character)
3301	陈蔓汀	female	3year	Throat swab	儿六家化护理单元	2022-03-20	SP
3302	杨苡茉	female	5year	Throat swab	Pediatric ward护理单元	2022-03-20	xi+SP
3305	程希宁	female	2year	Throat swab	Department of pediatrics	2022-03-21	SP+HPMV
3306	赵欣冉	female	1year	Throat swab	Department of pediatrics	2022-03-21	SP
3307	崔凌瑶	female	1year	Throat swab	Department of pediatrics(家化)	2022-03-21	Feminine character
3308	马语汐	female	20month		Department of pediatrics	2022-03-21	Feminine character
3309	刘文初	female	2year	Throat swab	Department of pediatrics	2022-03-22	xi+SP
3314	周欣玥	female	1year	Throat swab	Department of pediatrics	2022-03-24	Feminine character
3316	卢歆然	female	2year	Throat swab	Department of pediatrics	2022-03-24	CP
3318	张静然	female	3year	Throat swab	Department of pediatrics	2022-03-25	SP+HCOV
3319	赵姿仪	female	4year	Throat swab	Department of pediatrics(家化)	2022-03-25	Feminine character
3323	杨云朵	female	2year	Throat swab	Department of pediatrics	2022-03-26	SP+HPMV
3325	梁熠昕	female	1year	Throat swab	Department of pediatrics	2022-03-28	HRV+SP+HI
3326	阎洢可	female	3year	Throat swab	Department of pediatrics	2022-03-28	PIV
3328	蒋赫至卿	female	6year	Throat swab	Department of pediatrics(家化)	2022-03-28	SP+HI
3330	李欣橦	female	9year	Throat swab	Department of pediatrics(家化)	2022-03-29	SP
3332	吴欣潼	female	11year	Throat swab	Children's intensive care unit	2022-03-29	Feminine character
3342	胡梦皎	female	4year	Throat swab	Department of pediatrics	2022-04-04	SP
3344	张琳雪	female	3year	Throat swab	Department of pediatrics	2022-04-06	SP
3346	张熙桐	female	1year	Throat swab	Department of pediatrics	2022-04-06	SP
3351	胡梦皎	female	4year	Throat swab	Department of pediatrics	2022-04-04	SP
3353	张琳雪	female	3year	Throat swab	Department of pediatrics	2022-04-06	SP
3355	张熙桐	female	1year	Throat swab	Department of pediatrics	2022-04-06	SP
3358	杨璐安	female	6month	Throat swab	Department of pediatrics	2022-04-09	SP
3359	张艺辰	female	1year	Throat swab	Department of pediatrics	2022-04-09	Feminine character
3360	何予乐	female	2month	Throat swab	Department of pediatrics	2022-04-09	Feminine character
3361	姜金霞之female	female	26day	Throat swab	Neonatology ward	2022-04-11	衣原体
3363	孙玥甯	female	1year	Throat swab	Department of pediatrics	2022-04-11	xi+SP
3368	车瑾妍	female	2year	Throat swab	Department of pediatrics	2022-04-12	SP
3370	孙炫珺	female	4month	Throat swab	Department of pediatrics	2022-04-13	Feminine character
3371	朱芮昕	female	5month	Throat swab	Department of pediatrics	2022-04-13	SP
3374	路金蕊之大female	female	1month	Throat swab	Neonatology ward	2022-04-14	Feminine character
3375	崔佳宁	female	5year	Throat swab	Department of pediatrics	2022-04-14	SP
3377	李雨宸	female	12year	Throat swab	Children's intensive care unit	2022-04-14	HI
3382	刘静茹中female	female	6day	Throat swab	Neonatology ward	2022-04-17	Feminine character
3386	李刘奕	female	2year	Throat swab	Department of pediatrics	2022-04-18	SP+PIV
3391	王意壹	female	9month	Throat swab	Department of pediatrics	2022-04-24	Feminine character
3397	田雨橙	female	2year	Throat swab	Department of pediatrics	2022-04-26	SP
3399	江灵钰	female	2year	Throat swab	Department of pediatrics	2022-04-27	BOV(+Feminine character)
3403	王夏彤	female	1year	Throat swab	Department of pediatrics	2022-04-28	SP
3404	李静雯	female	11year	Throat swab	Department of pediatrics	2022-04-28	Feminine character
3410	朱孜珺	female	2year	Throat swab	Department of pediatrics	2022-05-02	SP+HI
3413	吴欣洋	female	7year	Throat swab	Department of pediatrics	2022-05-04	SP+HI
3422	张昱晗	female	2month	Throat swab	Department of pediatrics(家化)	2022-05-07	Feminine character
3425	范翊可	female	4year	Throat swab	Department of pediatrics(家化)	2022-05-09	SP
3426	张语桐	female	6year	Throat swab	Department of pediatrics	2022-05-09	SP+PIV+CP(+Feminine character)
3428	张雨薇	female	2year	Throat swab	Department of pediatrics	2022-05-09	SP
3429	刘雯熙	female	10month	Throat swab	Department of pediatrics	2022-05-09	Feminine character
3431	王蕴锦	female	5year	Throat swab	Department of pediatrics	2022-05-10	CP
3443	车佩怡	female	4year	Throat swab	Department of pediatrics	2022-05-13	SP
3445	张怡轩	female	10year	Throat swab	Department of pediatrics	2022-05-16	SP+HI
3448	王慧琳	female	9month	Throat swab	Department of pediatrics	2022-05-16	SP+PIV
3451	韩景如	female	7year	Throat swab	Department of pediatrics	2022-05-18	Feminine character
3458	武玉红之female	female	12day	Throat swab	Neonatology ward	2022-05-19	SP
3460	查隆昱	female	5year	Throat swab	Department of pediatrics	2022-05-20	HRV+HI
3462	闫东雪梅	female	4year	Throat swab	Department of pediatrics	2022-05-21	SP
3467	周筱可	female	3year	Throat swab	Department of pediatrics	2022-05-23	SP
3470	房乐怡	female	5year	Throat swab	Department of pediatrics	2022-05-23	HRV+SP
3471	解俊娴	female	4year	Throat swab	Department of pediatrics	2022-05-24	SP
3475	裴博雅	female	5year	Throat swab	Children's intensive care unit	2022-05-24	HRV+SP
3477	耿小鸥	female	7year	Throat swab	Department of pediatrics	2022-05-25	Feminine character
3480	王紫萱	female	7year	Throat swab	Department of pediatrics	2022-05-25	HRV+SP+HI
3481	肖娜之female	female	20day	Throat swab	Neonatology ward	2022-05-26	Feminine character
3487	张陈姿洛	female	3month	Throat swab	Children's intensive care unit	2022-05-26	SP
3488	马语桐	female	2year	Throat swab	Department of pediatrics	2022-05-27	SP
3490	程奕熙	female	4year	Throat swab	Department of pediatrics	2022-05-27	SP+HPMV+HI(+Feminine character)
3492	张艺嘉	female	4year	Throat swab	Department of pediatrics	2022-05-30	SP
3493	陈亚冉	female	7year	Throat swab	Department of pediatrics	2022-05-30	HRV+SP+HI
3499	姜茹曦	female	11year	Throat swab	Department of pediatrics	2022-05-31	Feminine character

## Sheet: summer
1	邢博文	male	2year	Throat swab	Department of pediatrics	2019-06-27	Feminine character
2	韩鸿泽	male	3year	Throat swab	Department of pediatrics	2019-06-28	Feminine character
4	袁树泷	male	1year	Throat swab	Department of pediatrics	2019-06-30	SP+HRV
5	许一允	male	1year	Throat swab	Department of pediatrics	2019-07-01	SP++BOV
8	冯峻熙	male	1year	Throat swab	Department of pediatrics	2019-07-05	SP+PIV
9	刘浩言	male	1year	Throat swab	Department of pediatrics	2019-07-05	SP
12	罗皓研	male	2year	Throat swab	Department of pediatrics	2019-07-10	#NAME?
14	徐哲城	male	1month	Throat swab	Department of pediatrics	2019-07-12	SP
15	袁海通	male	10month	Throat swab	Department of pediatrics	2019-07-15	SP++PIV
17	贾德烁	male	11month	Throat swab	Department of pediatrics	2019-07-22	SP+HRV+PIV
19	张曾乐	male	5year	Throat swab	Department of pediatrics	2019-07-24	SP+HI+HRV
20	张曾乐	male	6year	Throat swab	Department of pediatrics	2019-07-25	Feminine character
22	李承灏	male	2year	Throat swab	Department of pediatrics	2019-07-26	SP
23	崔嘉树	male	9month	Throat swab	Department of pediatrics	2019-07-28	SP+HCOV
25	仇宸芮	male	3year	Throat swab	Department of pediatrics	2019-07-27	SP+HI
26	王循乐	male	1year	Throat swab	Department of pediatrics	2019-07-27	SP+HI
27	刘衍泽	male	2year	Throat swab	Department of pediatrics	2019-07-26	SP+HRV
28	邢瀚予	male	6year	Throat swab	Department of pediatrics	2019-07-29	SP+MP
30	刘衍泽	male	3year	Throat swab	Department of pediatrics	2019-07-28	E病毒
31	高裕智	male	8year	Throat swab	Department of pediatrics	2019-07-30	SP+MP
35	司扶霖	male	1year	Throat swab	Department of pediatrics	2019-08-03	SP+HRV+HI
36	唐晟德	male	4month	Throat swab	Department of pediatrics	2019-08-06	SP+RSV
37	康永泓	male	1year	Throat swab	Department of pediatrics	2019-08-06	SP
41	王晓曼之子	male	1month	Throat swab	Department of pediatrics	2019-08-12	衣原体
42	王冠蘅	male	10year	Throat swab	Department of pediatrics	2019-08-13	SP+HI
45	刘汉卿	male	12year	Throat swab	Department of pediatrics	2019-08-15	SP
47	王鹤儒	male	2year	Throat swab	Department of pediatrics	2019-08-19	SP+PIV
48	鹿国旭	male	1month	Throat swab	Neonatology ward	2019-08-18	HRV
49	邵蒙恩之子	male	11day	Throat swab	Neonatology ward	2019-08-18	HRV+BOV（弱阳性）
50	朱琳之子	male	9day	Throat swab	Neonatology ward	2019-08-18	SP
51	高梓家瑞	male	2year	Throat swab	Department of pediatrics	2019-08-20	SP
53	吴昱坤	male	4year	Throat swab	Department of pediatrics	2019-08-20	SP+HRV
54	阎海展鹏	male	4month	Throat swab	Department of pediatrics	2019-08-21	SP+HI+HRV（弱阳性）
56	周家辰	male	2year	Throat swab	Department of pediatrics	2019-08-23	SP+HRV
60	孟子铭浩	male	1year	Throat swab	Department of pediatrics	2019-08-25	SP+PIV
61	张逸宸	male	2year	Throat swab	Department of pediatrics	2019-08-25	SP++MP
62	陈嘉骏	male	5year	Throat swab	Department of pediatrics	2019-08-26	SP+HI+
64	张皓瑜	male	1year	Throat swab	Department of pediatrics	2019-08-26	SP++MP
66	刘钟迪	male	1year	Throat swab	Department of pediatrics	2019-08-27	HRV
67	张逸辰	male	3month	Throat swab	Department of pediatrics	2019-08-27	SP+RSV
68	韦懿烜	male	3year	Throat swab	Department of pediatrics	2019-08-28	SP+MP+HRV
69	毕研泽	male	2year	Throat swab	Department of pediatrics	2019-08-29	SP+MP
694	王靖凯	male	10	Throat swab	Department of pediatrics	2020-06-02	SP
695	韩岱桥	male	1month	Throat swab	Neonatology ward	2020-06-02	衣原体
696	郑子琦	male	6	Throat swab	Department of pediatrics	2020-06-04	SP
697	刘子哲	male	3	Throat swab	PICU	2020-06-05	SP
698	唐煜杰	male	2month	Throat swab	PICU	2020-06-05	SP
700	马浩川	male	3	Throat swab	Department of pediatrics	2020-06-06	SP+HRV
701	吴恩希	male	11month	Throat swab	Department of pediatrics	2020-06-06	Feminine character
702	刘子哲	male	3	Throat swab	PICU	2020-06-08	Feminine character
703	张晰哲	male	10month	Throat swab	PICU	2020-06-09	SP
708	刘梓煊	male	2month	Throat swab	Department of pediatrics	2020-06-11	HRV+衣原体
709	宋一辰	male	3	Throat swab	Department of pediatrics	2020-06-12	SP
710	戴梓皓	male	1	Throat swab	PICU	2020-06-13	SP+HRV
711	高梓轩	male	11	Throat swab	Department of pediatrics	2020-06-14	SP+HRV
713	耿翊程	male	9month	Throat swab	Department of pediatrics	2020-06-15	SP
714	张佳豪	male	11month	Throat swab	PICU	2020-06-15
715	张峻睿	male	3	Throat swab	Department of pediatrics	2020-06-15	SP+HRV
716	张佳豪	male	10month	Throat swab	Department of pediatrics	2020-06-15	Feminine character
719	张玮博	male	3	Throat swab	Department of pediatrics	2020-06-16	SP+HRV
720	孙煜皓	male	6	Throat swab	Department of pediatrics	2020-06-17	SP
721	闫臻一	male	2month	Throat swab	Department of pediatrics	2020-06-17	Feminine character
722	杨子峻	male	2	Throat swab	Department of pediatrics	2020-06-18	SP+HI
724	王景铄	male	6	Throat swab	Department of pediatrics	2020-06-18	SP+HRV
725	刘承坤	male	5	Throat swab	PICU	2020-06-18	SP+HRV
726	隋宏圣	male	6	Throat swab	Department of pediatrics	2020-06-18	SP+HRV
729	姚智骞	male	10month	Throat swab	Department of pediatrics	2020-06-21	SP
730	任成垚	male	1	Throat swab	Department of pediatrics	2020-06-21	SP+HI
732	田东煦	male	3	Throat swab	Department of pediatrics	2020-06-21	SP+HRV
734	崔day羿	male	9	Throat swab	Department of pediatrics	2020-06-24	HRV+SP+HI
738	韩佳伦	male	1	Throat swab	Department of pediatrics	2020-06-26	SP+HRV
742	宋宏博	male	1	Throat swab	PICU	2020-06-29	SP+HRV
743	周本毅	male	2	Throat swab	Department of pediatrics	2020-06-29	SP+HRV
744	王梓鸣	male	3	Throat swab	Department of pediatrics	2020-06-30	SP
745	陈梓宏	male	2	Throat swab	Department of pediatrics	2020-06-30	SP+HRV
746	付博宇	male	1	Throat swab	Department of pediatrics	2020-07-01	HRV+SP
748	宁艺尧	male	10month	Throat swab	Department of pediatrics	2020-07-01	SP
749	孙宁硕	male	1	Throat swab	Department of pediatrics	2020-07-02	HRV+SP
750	张皓辰	male	3month	Throat swab	PICU	2020-07-02	Feminine character
754	王熙程	male	5	Throat swab	Department of pediatrics	2020-07-04	SP+HRV
756	高子航	male	1	Throat swab	Department of pediatrics	2020-07-06	SP+HI
757	宋宏博	male	1	Throat swab	PICU	2020-07-06	HRV
759	冯泊朝	male	17month	Throat swab	Department of pediatrics	2020-07-07	Feminine character
761	程元巽	male	2	Throat swab	Department of pediatrics	2020-07-09	HRV+SP
762	邢泽皓	male	5month	Throat swab	Department of pediatrics	2020-07-10	SP+HCOV
763	刘淄铭雅	male	1year	Throat swab	Department of pediatrics	2020-07-11	HRV+SP
765	郭宗佑	male	1year	Throat swab	Department of pediatrics	2020-07-12	HRV+SP
766	王书楷	male	2year	Throat swab	PICU	2020-07-12	Feminine character
769	冯宇辰	male	9month	Throat swab	Department of pediatrics	2020-07-15	SP
770	辛季轩	male	6	Throat swab	Department of pediatrics	2020-07-15	SP
771	宋昱珩	male	9month	Throat swab	PICU	2020-07-15	SP
772	张泽睿	male	1	Throat swab	Department of pediatrics	2020-07-16	SP
773	毕轩诚	male	1	Throat swab	Department of pediatrics	2020-07-16	SP
775	潘子衍	male	1	Throat swab	Department of pediatrics	2020-07-18	SP
776	崔昕宇	male	4month	Throat swab	PICU	2020-07-18	HRV+SP
779	宋涵韬	male	3month	Throat swab	Department of pediatrics	2020-07-21	HRV+SP
780	张曦文	male	1	Throat swab	Department of pediatrics	2020-07-21	HRV+SP
781	谢熠晨	male	1	Throat swab	Department of pediatrics	2020-07-21	SP
785	周星睿	male	2	Throat swab	PICU	2020-07-23	HCOV
789	吴绍佟	male	3	Throat swab	PICU	2020-07-25	Feminine character
792	邵锦宸	male	1	Throat swab	Department of pediatrics	2020-07-26	HRV+SP+HI
793	李隽丞	male	1	Throat swab	Department of pediatrics	2020-07-27	Feminine character
794	董明铄	male	11month	Throat swab	Department of pediatrics	2020-07-28	SP
796	徐梓航	male	3	Throat swab	Department of pediatrics	2020-07-28	HRV+SP+HI
798	刘晨宇	male	3	Throat swab	Department of pediatrics	2020-07-30	HRV+SP+HI（弱阳）
799	王希晨	male	1	Throat swab	Department of pediatrics	2020-07-31	HRV+SP
800	李牧之	male	2month	Throat swab	Department of pediatrics	2020-08-02	HRV
801	朱嘉麟	male	1year	Throat swab	Department of pediatrics	2020-08-02	HRV弱阳
802	白航毓	male	2year	Throat swab	Department of pediatrics	2020-08-02	肺链
803	李冠霖	male	3year	Throat swab	Department of pediatrics	2020-08-02	HRV弱阳
805	卓憬澄	male	8month	Throat swab	Department of pediatrics	2020-08-02	肺链
806	王文哲	male	7year	Throat swab	Department of pediatrics	2020-08-03	肺链
807	李泓澄	male	5year	Throat swab	Department of pediatrics	2020-08-03	肺链+HI
810	高子竣	male	1	Throat swab	Department of pediatrics	2020-08-06	HRV（弱阳）+SP
811	赵明烁	male	2	Throat swab	Department of pediatrics	2020-08-06	SP
812	徐梓睦	male	1	Throat swab	Department of pediatrics	2020-08-06	HRV+SP
813	马宇梵	male	12month	Throat swab	Department of pediatrics	2020-08-06	SP
816	郑凯阳	male	2year	Throat swab	Department of pediatrics	2020-08-07	SP
818	杨皓轩	male	2	Throat swab	Department of pediatrics	2020-08-08	SP
819	王煦南	male	9month	Throat swab	PICU	2020-08-09	Feminine character
820	王开越	male	2year	Throat swab	Department of pediatrics	2020-08-10	肺链+HI+HRV
821	冯威仪	male	4year	Throat swab	Department of pediatrics	2020-08-10	HCOV
824	王煦南	male	8month	Throat swab	Department of pediatrics	2020-08-10	麻疹病毒
827	杨浩源	male	5month	Throat swab	PICU	2020-08-12	SP+HRV
830	郑嘉泽	male	3month	Throat swab	Department of pediatrics	2020-08-13	Feminine character
832	吕昊阳	male	4	Throat swab	Department of pediatrics	2020-08-15	SP
833	周语赫	male	3	Throat swab	Department of pediatrics	2020-08-15	SP
835	张耀中	male	9	Throat swab	Department of pediatrics	2020-08-17	SP+HRV
836	韩东辰	male	3	Throat swab	Department of pediatrics	2020-08-17	SP+PIV
837	孟奕辰	male	3	Throat swab	Department of pediatrics	2020-08-17	SP+HRV+HCOV
839	宋杭铄	male	1	Throat swab	PICU	2020-08-19	SP+HRV
840	孙钰霖	male	8month	Throat swab	Department of pediatrics	2020-08-20	SP+HCOV
841	王雨泽	male	3	Throat swab	Department of pediatrics	2020-08-20	SP+HCOV（弱阳）
843	武浩阳	male	3month	Throat swab	PICU	2020-08-20	SP+HRV
844	刘浩宇	male	10	Throat swab	PICU	2020-08-21	SP
845	宋杭铄	male	21	Throat swab	Department of pediatrics	2020-08-21	人类疱疹病毒6型
846	孙旭星逸	male	2	Throat swab	Department of pediatrics	2020-08-24	SP+HRV
848	肖昊霖	male	4month	Throat swab	Department of pediatrics	2020-08-27	SP
849	孙一航	male	1	Throat swab	Department of pediatrics	2020-08-28	Feminine character
851	李泽毅	male	1	Throat swab	Department of pediatrics	2020-08-30	SP
853	徐梓腾	male	2	Throat swab	Department of pediatrics	2020-08-31	SP+PIV
854	宁奕同	male	6	Throat swab	Department of pediatrics	2020-08-31	SP+HCOV
855	石梓豪	male	4	Throat swab	Department of pediatrics	2020-08-31	Feminine character
856	赵俊豪	male	1	Throat swab	PICU	2020-08-31	SP
1252	岳隆铖	male	2year	Throat swab	Department of pediatrics	2021-06-01	BOV+HRV+SP
1253	王绍成	male	8year	Throat swab	Department of pediatrics	2021-06-01	SP
1256	王晨语	male	8month	Throat swab	Department of pediatrics	2021-06-02	SP
1259	王江硕	male	4year	Throat swab	Children's intensive care unit	2021-06-05	SP+HRV
1261	朱子林	male	4year	Throat swab	Department of pediatrics	2021-06-05	SP
1262	董泽佑	male	8month	Throat swab	Department of pediatrics	2021-06-07	SP
1265	孟璟day	male	6year	Throat swab	Department of pediatrics	2021-06-09	SP+HI+IVA
1267	马祥睿	male	6month	Throat swab	Children's intensive care unit	2021-06-09	SP+HI+HRV+
1270	吴浩源	male	3year	Throat swab	Department of pediatrics	2021-06-11	SP+HRV
1271	袭荣核	male	3month	Throat swab	Children's intensive care unit	2021-06-12	Feminine character
1272	邵翊博	male	7month	Throat swab	Department of pediatrics	2021-06-13	HI+
1273	孙煜衡	male	1year	Throat swab	Department of pediatrics(家化)	2021-06-14	SP
1274	穆锦旭	male	11month	Throat swab	Department of pediatrics	2021-06-15	SP+
1275	薛凯潆	male	2year	Throat swab	Children's intensive care unit	2021-06-16	SP+MP+BOV
1276	尹绍烨	male	1year	Throat swab	Children's intensive care unit	2021-06-17	SP+BOV
1279	姜正琛	male	4	Throat swab	Department of pediatrics	2021-06-21	HRV+SP+HI（弱阳性）
1280	郭靖宇	male	3	Throat swab	Department of pediatrics	2021-06-21	Feminine character
1284	韩day瑞	male	7year	Throat swab	Children's intensive care unit	2021-06-23	SP
1285	赵俊祺	male	1year	Throat swab	Department of pediatrics	2021-06-23	SP
1290	荆晞霖	male	4year	Throat swab	Department of pediatrics	2021-06-24	PIV
1291	王圣轩	male	7month	Throat swab	Department of pediatrics	2021-06-24	Feminine character
1293	宋宗翰	male	2year	Throat swab	Department of pediatrics	2021-06-24	HRV+SP
1297	王冠杰	male	1year	Throat swab	Children's intensive care unit	2021-06-26	SP+BOV+HRV
1301	高嘉言	male	1year	Throat swab	Children's intensive care unit	2021-06-30	SP
1302	吴金阳	male	8	Throat swab	Department of pediatrics	2021-07-01	MP
1303	王彦臣	male	10	Throat swab	PICU	2021-07-03	SP
1304	黄浩宸	male	6	Throat swab	Department of pediatrics	2021-07-03	MP
1306	王梓其	male	2	Throat swab	PICU	2021-07-03	SP+HRV
1307	马浩晨	male	4month	Throat swab	Department of pediatrics	2021-07-05	SP
1308	王俊翊	male	8month	Throat swab	PICU	2021-07-05	SP+HI+RSV
1309	王鹿籴	male	5year	Throat swab	Children's intensive care unit	2021-07-05	SP+HRV
1310	张鑫浩	male	2year	Throat swab	Department of pediatrics	2021-07-05	SP+PIV
1311	张宸溪	male	5month	Throat swab	Children's intensive care unit	2021-07-05	SP+BOV
1313	张宸溪	male	5month	Lavage solution	Children's intensive care unit	2021-07-05	SP+BOV
1318	张颢东	male	1year	Throat swab	Department of pediatrics	2021-07-05	SP
1319	郭景泽	male	1year	Throat swab	Children's intensive care unit	2021-07-05	SP+PIV
1320	齐鑫鹏	male	3year	Throat swab	Children's intensive care unit	2021-07-05	SP+HRV
1322	陈俊硕	male	2year	Throat swab	Department of pediatrics	2021-07-05	HRV+SP
1324	李瑞柯	male	6year	Lavage solution	Department of pediatrics	2021-07-05	MP
1325	杨宸瑞	male	4year	Lavage solution	Department of pediatrics	2021-07-05	MP
1326	陈俊屹	male	4year	Throat swab	Department of pediatrics	2021-07-05	SP+HI
1332	刘恩熙	male	2year	Throat swab	Department of pediatrics	2021-07-05	SP+HI+HRV+
1333	周冠宇	male	3year	Throat swab	Department of pediatrics	2021-07-05	SP+RSV
1334	薛艺飏	male	1year	Throat swab	Department of pediatrics	2021-07-05	SP+PIV
1337	阎子骞	male	4year	Throat swab	Children's intensive care unit	2021-07-05	SP
1339	林子扬	male	4year	Throat swab	Department of pediatrics	2021-07-05	SP+MP+HRV
1340	寇陈名泽	male	5year	Lavage solution	Department of pediatrics	2021-07-05	MP
1341	王晨希	male	1year	Throat swab	Department of pediatrics	2021-07-05	Feminine character
1343	高梓睿	male	2year		Department of pediatrics	2021-07-05	Feminine character
1344	王义进	male	3year	Throat swab	Department of pediatrics	2021-07-05	BOV+SP+HI+RSV
1345	王欣勇	male	7year	Lavage solution	Department of pediatrics	2021-07-05	MP
1347	袁琪宸	male	1year	Throat swab	Department of pediatrics	2021-07-05	SP+RSV
1348	殷嘉泽	male	1year	Throat swab	Department of pediatrics	2021-07-05	RSV
1349	冉文文大子	male	6day	Throat swab	Neonatology ward	2021-07-05	Feminine character
1351	丁梓宸	male	4year	Throat swab	Children's intensive care unit	2021-07-05	SP+HI+HRV
1353	刘昶鑫	male	6year	Throat swab	Department of pediatrics	2021-07-05	MP
1354	刘轩睿	male	1year	Throat swab	Department of pediatrics	2021-07-05	SP+RSV
1356	张铄城	male	4year	Throat swab	Department of pediatrics	0801Feminine character102	SP+HI+RSV
1357	袭荣核	male	5month	Throat swab	Children's intensive care unit	0802Feminine character1	HRV
1358	张志楷	male	1year	Throat swab	Children's intensive care unit	0802Feminine character2	BOV+SP+PIV
1360	王梓赫	male	5year	Throat swab	Department of pediatrics	0803Feminine character202	SP+HI+MP
1362	张国豪	male	7year	Lavage solution	Department of pediatrics	0803Feminine character204	SP+MP
1363	王明治	male	8year	Lavage solution	Department of pediatrics	0803Feminine character205	MP
1364	张宸阳	male	3month	Throat swab	Children's intensive care unit	0803Feminine character206	RSV
1365	李永程	male	5year	Throat swab	Department of pediatrics	0804Feminine character1	SP+HI+MP
1366	韩沐辰	male	2year	Throat swab	Children's intensive care unit	0804Feminine character2	HRV
1372	陈鸣赫	male	1year	Throat swab	Department of pediatrics	0806Feminine character201	SP
1373	张圣杰	male	10month	Throat swab	Department of pediatrics	0806Feminine character202	SP（弱阳性）+RSV
1375	王day佑	male	2year	Throat swab	Children's intensive care unit	0806Feminine character204	BOV+HRV+SP
1376	吴依宸	male	5year	Lavage solution	Department of pediatrics	0806Feminine character205	SP+MP
1377	孙绪阳	male	5year	Throat swab	Department of pediatrics	0807Feminine character1	SP+PIV+HI
1378	姚泽杭	male	6year	Throat swab	Department of pediatrics	0807Feminine character2	SP
1380	邵奕森	male	3month	Throat swab	Children's intensive care unit	0808Feminine character2	Feminine character
1381	冯彦淇	male	1year	Throat swab	Department of pediatrics	0808Feminine character3	SP+HI+RSV
1384	罗翊硕	male	10month	Throat swab	Department of pediatrics	0810Feminine character201	#NAME?
1386	刘钊绪	male	2year	Throat swab	Department of pediatrics	0811Feminine character1	SP+RSV
1387	黄嘉耀	male	5month	Throat swab	Department of pediatrics	0811Feminine character2	SP
1392	张艺航	male	6year	Throat swab	Department of pediatrics	0814Feminine character101	SP+MP
1394	李梓源	male	6month	Throat swab	Department of pediatrics	0815Feminine character101	SP
1395	韩志锐	male	2year	Throat swab	Department of pediatrics	0815Feminine character102	SP+MP
1396	吴润霄	male	1year	Throat swab	Department of pediatrics	0815Feminine character103	Feminine character
1400	邵锦宸	male	2year	Throat swab	Department of pediatrics	0816Feminine character204	BOV+SP+RSV
1402	张麒霖	male	3month	Throat swab	Department of pediatrics	0816Feminine character206	Feminine character
1403	卞嘉胤	male	7year	Throat swab	Department of pediatrics	0817Feminine character201	SP
1405	张博闻	male	3year	Throat swab	Department of pediatrics	0817Feminine character203	SP
1406	张峻熙	male	2year	Throat swab	Children's intensive care unit	0817Feminine character204	HRV+SP
1409	张峻熙	male	2year		Children's intensive care unit	0818Feminine character203	Feminine character
1410	刘丹丹之子	male	16day	Throat swab	Neonatology ward	0819Feminine character1	Feminine character
1411	朱恒睿	male	6year	Throat swab	Department of pediatrics	0819Feminine character2	SP
1412	王君硕	male	8month	Throat swab	Department of pediatrics	0819Feminine character3	SP+MP
1415	尹绍烨	male	1year	Throat swab	Department of pediatrics	0820Feminine character202	SP+RSV
1416	王杨承一	male	3year	Throat swab	Department of pediatrics	0820Feminine character203	SP+PIV
1417	张宇轩	male	4year	Throat swab	Children's intensive care unit	0820Feminine character204	SP
1418	张晨熙	male	8year	Lavage solution	Department of pediatrics	0820Feminine character205	MP
1419	陈铭泽	male	1year	Throat swab	Department of pediatrics(家化)	0821Feminine character1	SP+HRV（弱阳性）
1422	石阗宇	male	1year	Throat swab	Department of pediatrics	0822Feminine character2	SP+PIV+MP
1424	宋知夏	male	3month	Throat swab	Children's intensive care unit	0823Feminine character1	Feminine character
1425	吴煊	male	8year	Lavage solution	Department of pediatrics	0823Feminine character2	PIV+MP
1426	高德彬	male	11year	Lavage solution	Department of pediatrics(家化)	0823Feminine character3	MP
1427	邵煜皓	male	4year	Throat swab	Department of pediatrics	0824Feminine character1	SP+MP+HI
1428	刘镇睿	male	3month	Throat swab	Department of pediatrics	0824Feminine character2	SP+RSV
1430	蒲奕丞	male	2year	Throat swab	Department of pediatrics	0824Feminine character4	HRV+SP
1431	赵梓清	male	1year	Throat swab	Department of pediatrics	0824Feminine character5	HI
1432	王嘉泽	male	1year	Throat swab	Department of pediatrics	0825Feminine character201	SP
1433	宋星辰	male	6month	Throat swab	Children's intensive care unit	0825Feminine character202	SP
1436	张博枨	male	4year	Throat swab	Department of pediatrics(家化)	0825Feminine character205	MP
1437	王浩宇	male	1month	Throat swab	Children's intensive care unit	0826Feminine character1	Feminine character
1438	庄烁晗	male	2year	Throat swab	Department of pediatrics	0826Feminine character2	SP+MP
1439	孙一航	male	2year	Throat swab	Children's intensive care unit	0826Feminine character3	SP+PIV
1441	李瑞涵	male	6year	Throat swab	Department of pediatrics	0826Feminine character5	MP
1443	杨昊泽	male	4year	Throat swab	Department of pediatrics	0827Feminine character402	SP+MP+
1444	段清源	male	5year	Throat swab	Department of pediatrics	0828Feminine character1	SP+HI
1446	王晨睿	male	4year	Throat swab	Department of pediatrics	0828Feminine character3	HRV+SP+HI
1448	王睿泽	male	2year	Throat swab	Department of pediatrics	0829Feminine character2	HRV+SP
1450	张宸汭	male	7month	Throat swab	Children's intensive care unit	0829Feminine character4	SP
1451	韩明烨	male	1year	Throat swab	Department of pediatrics	0830Feminine character1	PIV+HI+RSV
1452	胡云博	male	1year	Throat swab	Department of pediatrics	0830Feminine character2	SP
1453	刘臣阳	male	4month	Throat swab	Department of pediatrics	0830Feminine character3	SP+RSV
1454	梁程博	male	12year	Throat swab	Department of pediatrics	0830Feminine character4	SP
1455	宋铭熙	male	1year	Throat swab	Department of pediatrics	0830Feminine character5	SP+PIV
1457	许文东	male	8month	Throat swab	Department of pediatrics	0831Feminine character201	PIV
1459	王逸轩	male	1year	Throat swab	Department of pediatrics	0831Feminine character203	SP+MP
1460	张祖瑞	male	8month	Throat swab	Department of pediatrics	0831Feminine character204	SP+PIV
1462	骆奕承	male	5month	Throat swab	Department of pediatrics	0831Feminine character206	SP+HPMV+MP
3500	任百琴之子	male	1day	Throat swab	Neonatology ward	2022-06-01	Feminine character
3501	王泽希	male	1year	Throat swab	Department of pediatrics	2022-06-01	HRV+SP
3503	牛思成	male	10month	Throat swab	Department of pediatrics	2022-06-01	SP
3504	高赫轩	male	3year	Throat swab	Department of pediatrics	2022-06-01	SP
3505	成启源	male	1year	Throat swab	Department of pediatrics	2022-06-01	SP
3507	宗文瀚	male	12year	Throat swab	Department of pediatrics(家化)	2022-06-01	Feminine character
3509	王俊壹	male	2month	Throat swab	Neonatology ward	2022-06-02	SP+衣原体
3511	耿丽达之子	male	10day	Throat swab	Neonatology ward	2022-06-02	Feminine character
3512	李玲悦之子	male	20day	Throat swab	Neonatology ward	2022-06-03	Feminine character
3513	宋宁宁之子	male	23day	Throat swab	Neonatology ward	2022-06-03	Feminine character
3516	李宇俊皓	male	2year	Throat swab	Department of pediatrics	2022-06-03	SP+HI
3519	朱屹泽	male	3month	Throat swab	Department of pediatrics	2022-06-03	HRV+SP
3523	赵梓言	male	1year	Throat swab	Department of pediatrics	2022-06-06	HRV+SP
3526	李凡溯	male	1year	Throat swab	Department of pediatrics	2022-06-06	SP
3527	张煜宸	male	8month	Throat swab	Department of pediatrics	2022-06-06	SP
3528	李芃澄	male	4year	Throat swab	Department of pediatrics	2022-06-06	SP+PIV+HI
3529	郭正则	male	5year	Throat swab	Department of pediatrics	2022-06-06	SP
3530	陈奕霖	male	4year	Throat swab	Children's intensive care unit	2022-06-06	PIV
3531	赵鹤卿	male	8month	Throat swab	Department of pediatrics	2022-06-06	Feminine character
3532	司程博	male	4year	Throat swab	Department of pediatrics	2022-06-06	xi+HRV+SP
3536	郭宗佑	male	3year	Throat swab	Department of pediatrics	2022-06-06	HRV+SP
3538	司皓宇	male	27day	Throat swab	Neonatology ward	2022-06-07	Feminine character
3539	赵艺淞	male	1year	Throat swab	Department of pediatrics	2022-06-07	HRV+SP+HI
3540	高艺宸	male	1year	Throat swab	Department of pediatrics(家化)	2022-06-07	SP
3541	梅敬晨	male	3year	Throat swab	Department of pediatrics	2022-06-07	SP
3542	阎熠烁	male	10month	Throat swab	Department of pediatrics(家化)	2022-06-07	Feminine character
3543	尹圣博	male	2year	Throat swab	Department of pediatrics	2022-06-07	SP
3544	王茗泽	male	5month	Throat swab	Department of pediatrics	2022-06-08	Feminine character
3545	韩俊桐	male	3year	Throat swab	Department of pediatrics	2022-06-09	HRV+SP
3546	李奕豪	male	9month	Throat swab	Department of pediatrics	2022-06-09	SP
3550	于信博	male	3month	Throat swab	Department of pediatrics	2022-06-11	Feminine character
3551	王景瑞	male	1year	Throat swab	Children's intensive care unit	2022-06-13	HRV+SP
3552	张一凡	male	2year	Throat swab	Department of pediatrics	2022-06-13	SP
3554	张子凡	male	4year	Throat swab	Department of pediatrics	2022-06-13	SP+HI
3556	高梓燊	male	6year	Throat swab	Children's intensive care unit	2022-06-13	HRV
3557	宋佳泽	male	5month	Throat swab	Department of pediatrics(家化)	2022-06-14	SP
3558	董沛鑫	male	4year	Throat swab	Department of pediatrics	2022-06-14	HRV+SP+HI(+Feminine character)
3559	王俊鹏	male	7year	Throat swab	Department of pediatrics	2022-06-14	SP+HI
3560	林博炜	male	2year	Throat swab	Department of pediatrics	2022-06-14	HRV+SP+HI
3561	郑德航	male	9month	Throat swab	Department of pediatrics	2022-06-15	SP
3563	王荣泽	male	5month	Throat swab	Department of pediatrics	2022-06-15	SP
3564	翟东阳	male	1year	Throat swab	Department of pediatrics	2022-06-15	SP
3565	李day悟	male	2year	Throat swab	Department of pediatrics	2022-06-16	SP
3568	鲁尚亦锟	male	4year	Throat swab	Department of pediatrics	2022-06-16	SP
3569	侯李子涵	male	9month	Throat swab	Department of pediatrics	2022-06-16	SP
3570	谢明彦	male	28day	Throat swab	Neonatology ward	2022-06-16	SP
3571	张成骏	male	7year	Throat swab	Department of pediatrics	2022-06-17	SP+PIV
3572	张丽大子	male	5day	Throat swab	Neonatology ward	2022-06-17	Feminine character
3573	张丽小子	male	5day	Throat swab	Neonatology ward	2022-06-17	Feminine character
3575	密浩铭	male	3month	Throat swab	Department of pediatrics(家化)	2022-06-17	SP
3579	刘卓尔	male	10year	Throat swab	Children's intensive care unit	2022-06-17	SP
3580	李禹成	male	1month	Throat swab	Department of pediatrics(家化)	2022-06-18	HRV
3581	张淙萧	male	10month	Throat swab	Department of pediatrics	2022-06-18	HRV
3582	王翊宸	male	5year	Throat swab	Department of pediatrics	2022-06-18	SP+HI(+Feminine character)
3584	康子宸	male	5year	Throat swab	Department of pediatrics	2022-06-18	HRV+SP+HI(+Feminine character)
3585	张峻熙	male	3year	Throat swab	Department of pediatrics	2022-06-18	HRV+SP
3586	朱睿泽	male	3year	Throat swab	Department of pediatrics	2022-06-18	BOV+SP
3587	高一鸣	male	3year	Throat swab	Department of pediatrics	2022-06-18	SP(+Feminine character)
3588	刘予恩	male	9month	Throat swab	Department of pediatrics	2022-06-20	Feminine character
3590	王浩宇	male	4year	Throat swab	Department of pediatrics	2022-06-20	SP
3591	王清浩	male	4year	Throat swab	Department of pediatrics	2022-06-20	SP+HI
3592	曹楷博	male	2year	Throat swab	Department of pediatrics	2022-06-20	SP
3593	唐浩原	male	6year	Throat swab	Department of pediatrics	2022-06-20	SP+HI
3594	线方峻	male	3year	Throat swab	Department of pediatrics	2022-06-20	HRV+SP
3595	杨秉潼	male	11month	Throat swab	Department of pediatrics	2022-06-20	HRV+SP
3599	王瀚宸	male	2month	Throat swab	Neonatology ward	2022-06-21	Feminine character
3600	张中豪	male	3year	Throat swab	Department of pediatrics	2022-06-21	SP+PIV
3602	李睿谦	male	2year	Throat swab	Department of pediatrics	2022-06-22	SP
3603	刘梓轩	male	11month	Throat swab	Department of pediatrics	2022-06-22	SP
3605	徐旌淇	male	2year	Throat swab	Department of pediatrics	2022-06-22	SP
3606	毕效宁	male	4year	Throat swab	Department of pediatrics	2022-06-22	HRV
3607	马佑奇	male	8year	Throat swab	Department of pediatrics	2022-06-23	SP+HI
3608	刘弋宸	male	7year	Throat swab	Department of pediatrics	2022-06-23	SP+HI
3609	李嘉鑫	male	7month	Throat swab	Department of pediatrics	2022-06-23	SP+PIV
3611	李舒宇	male	2year	Throat swab	Department of pediatrics	2022-06-23	SP
3613	王思栋	male	7month	Throat swab	Department of pediatrics(家化)	2022-06-23	SP
3614	杨可暄	male	1year	Throat swab	Department of pediatrics	2022-06-23	HRV+SP
3617	沈高弛	male	4year	Throat swab	Department of pediatrics	2022-06-24	SP+PIV+HI
3620	孙雨豪	male	1year	Throat swab	Department of pediatrics	2022-06-25	SP
3622	李智楷	male	3year	Throat swab	Department of pediatrics	2022-06-25	HRV+SP+PIV+HI
3623	王梓于	male	18day	Throat swab	Neonatology ward	2022-06-25	Feminine character
3626	杨子懿	male	5year	Throat swab	Department of pediatrics	2022-06-27	SP
3629	吕晨	male	6year	Throat swab	Department of pediatrics	2022-06-27	Feminine character
3632	蒋智轩	male	1year	Throat swab	Department of pediatrics	2022-06-28	SP+PIV
3635	田奕晨	male	4year	Throat swab	Department of pediatrics	2022-06-28	HRV+SP
3636	宋恩泽	male	9month	Throat swab	Department of pediatrics(家化)	2022-06-28	Feminine character
3638	孙一平	male	4year	Throat swab	Department of pediatrics	2022-06-29	SP
3639	刘熠然	male	5month	Throat swab	Department of pediatrics	2022-06-29	Feminine character
3641	贾云铠	male	2year	Throat swab	Department of pediatrics	2022-06-29	SP+PIV
3644	王聿浩	male	5year	Throat swab	Department of pediatrics	2022-06-30	SP+PIV
3645	贾语哲	male	1year	Throat swab	Department of pediatrics	2022-06-30	SP
3648	肖辰熙	male	2year	Throat swab	Department of pediatrics	2022-06-30	SP+HI+PIV
3650	刘梓墨	male	4year	Throat swab	Department of pediatrics	2022-07-01	SP+HI
3651	姜宇航	male	2year	Throat swab	Department of pediatrics	2022-07-01	SP+HI
3653	李凌朝	male	1year	Throat swab	Department of pediatrics	2022-07-01	HRV+SP
3655	张泽禹	male	2year	Throat swab	Department of pediatrics	2022-07-01	HRV+SP
3658	边峻屹	male	6year	Throat swab	Department of pediatrics	2022-07-02	SP
3660	李锦赫	male	4year	Throat swab	Department of pediatrics	2022-07-02	SP+PIV
3661	王烁钧	male	8year	Throat swab	Department of pediatrics	2022-07-02	SP+HRV+HI
3662	陈英赫	male	2year	Throat swab	Department of pediatrics	2022-07-02	SP+PIV
3665	韩诺辰	male	4year	Throat swab	Department of pediatrics	2022-07-02	SP
3667	王希源	male	6year	Throat swab	Department of pediatrics	2022-07-02	SP
3668	杨宸睿	male	3year	Throat swab	Department of pediatrics	2022-07-02	SP+HI
3670	张雨瀚	male	5year	Throat swab	Department of pediatrics	2022-07-02	SP+HI
3671	李梓睿	male	4year	Throat swab	Department of pediatrics	2022-07-02	SP
3672	李佳泽	male	7year	Throat swab	Department of pediatrics	2022-07-02	HI
3673	朱昱臣	male	5year	Throat swab	Department of pediatrics	2022-07-02	Feminine character
3675	李文轩	male	5year	Throat swab	Department of pediatrics	2022-07-03	SP+PIV
3677	崔恩铭	male	1year	Throat swab	Department of pediatrics(家化)	2022-07-03	SP
3678	聂允之	male	3year	Throat swab	Department of pediatrics	2022-07-03	HRV+SP
3683	刘晨宇	male	5year	Throat swab	Department of pediatrics	2022-07-03	SP+HI
3685	李昱辰	male	6month	Throat swab	Department of pediatrics	2022-07-05	SP
3686	王熠阳	male	7month	Throat swab	Department of pediatrics	2022-07-06	SP
3687	马章良	male	11month	Throat swab	Department of pediatrics	2022-07-06	SP
3688	卢亦辰	male	5year	Throat swab	Department of pediatrics	2022-07-06	SP
3689	陈浩嘉	male	4year	Throat swab	Department of pediatrics	2022-07-06	SP+PIV+HI
3691	陈浩嘉	male	4year	Throat swab	Department of pediatrics	2022-07-07	SP+HI(+Feminine character)
3692	郭恒睿	male	3year	Throat swab	Children's intensive care unit	2022-07-07	SP+HI
3693	张熙政	male	7year	Throat swab	Department of pediatrics	2022-07-08	SP
3694	张致玮	male	3year	Throat swab	Department of pediatrics	2022-07-08	SP
3696	战业文	male	5year	Throat swab	Department of pediatrics	2022-07-09	SP
3697	安茗泽	male	5year	Throat swab	Department of pediatrics	2022-07-09	SP+PIV
3699	周子烁	male	1year	Throat swab	Department of pediatrics	2022-07-09	SP(+Feminine character)
3700	康奕嘉	male	3year	Throat swab	Department of pediatrics	2022-07-11	HI
3701	于瀚程	male	3year	Throat swab	Department of pediatrics	2022-07-11	SP
3702	亓呈芳之子	male	30day	Throat swab	Neonatology ward3楼家化病房	2022-07-11	HRV(+Feminine character)
3703	李瑾瀚博	male	3year	Throat swab	Department of pediatrics	2022-07-11	SP
3708	秦国珺	male	9year	Throat swab	Department of pediatrics	2022-07-12	SP+PIV
3709	万帮成	male	6year	Throat swab	Department of pediatrics	2022-07-12	xi+SP+HI
3710	左金泽	male	3year	Throat swab	Department of pediatrics	2022-07-12	HRV+SP
3714	韩志豪	male	5month	Throat swab	Department of pediatrics	2022-07-15	PIV
3717	赵盈超	male	4year	Throat swab	Department of pediatrics	2022-07-15	Feminine character
3718	苏明远	male	3year	Throat swab	Department of pediatrics	2022-07-15	SP+HI
3720	曹文硕	male	7year	Throat swab	Children's intensive care unit	2022-07-16	SPIV
3722	于成惠之子	male	1month	Throat swab	Neonatology ward3楼家化病房	2022-07-18	SP
3723	董迈泽	male	2year	Throat swab	Department of pediatrics	2022-07-18	SP+PIV
3724	陈艺鸣	male	2year	Throat swab	Department of pediatrics	2022-07-18	SP+PIV
3725	吕文轩	male	1year	Throat swab	Children's intensive care unit	2022-07-18	SP+PIV
3727	李思岐	male	1year	Throat swab	Department of pediatrics	2022-07-19	SP
3730	徐德润	male	3year	Throat swab	Department of pediatrics	2022-07-21	SP
3732	成煜霖	male	7month	Throat swab	Department of pediatrics	2022-07-21	SP
3734	李书澈	male	4year	Throat swab	Department of pediatrics	2022-07-22	SP+HI
3735	许坤鹏	male	1year	Throat swab	Department of pediatrics	2022-07-23	Feminine character
3736	刁岩晰	male	1year	Throat swab	Department of pediatrics	2022-07-23	SP
3737	何尚泽	male	6year	Throat swab	Department of pediatrics	2022-07-23	HRV
3738	王轩铭	male	2month	Throat swab	Department of pediatrics(家化)	2022-07-23	HRV
3740	孙海格	male	5year	Throat swab	Department of pediatrics	2022-07-25	HRV+SP+HI
3742	侯炳润	male	3year	Throat swab	Department of pediatrics	2022-07-26	SP
3743	高纪皓	male	5year		Department of pediatrics	2022-07-26	Feminine character
3744	朱启臣	male	11month	Throat swab	Department of pediatrics	2022-07-26	IVB+SP+季节性季节性H3N2病毒N2
3745	宋君卓	male	4year	Throat swab	Department of pediatrics	2022-07-26	BOV(+Feminine character)+SP
3746	刘奕麟	male	1year	Throat swab	Department of pediatrics	2022-07-27	Feminine character
3747	王利群之子	male	18day	Throat swab	Neonatology ward3楼家化病房	2022-07-27	SP
3748	张浩宸	male	4year	Throat swab	Department of pediatrics	2022-07-27	SP+PIV
3749	李梓铮	male	6year	Throat swab	Department of pediatrics	2022-07-28	SP+CP
3750	荣浩丞	male	9year	Throat swab	Department of pediatrics	2022-07-28	HRV+SP
3751	王方旭	male	1year	Throat swab	Department of pediatrics	2022-07-29	SP
3753	张军鑫	male	15year	Throat swab	Children's intensive care unit	2022-07-29	SP
3755	李美玲之子	male	8day	Throat swab	Neonatology ward	2022-07-30	HRV
3762	王浩岳	male	2year	Throat swab	Department of pediatrics	2022-08-03	SP
3763	吕金宥	male	1year	Throat swab	Department of pediatrics	2022-08-03	IVB+SP+季节性季节性H3N2病毒N2
3764	房孝宁	male	2month	Throat swab	Department of pediatrics	2022-08-04	HRV
3767	尤瑞泽	male	1year	Throat swab	Department of pediatrics	2022-08-05	HRV+SP
3768	王一帆	male	6year	Throat swab	Children's intensive care unit	2022-08-05	SP+HI
3769	蔡林朔	male	4year	Throat swab	Department of pediatrics	2022-08-05	HRV+SP+HCOV+HI
3770	殷若淼	male	5year	Throat swab	Children's intensive care unit	2022-08-05	HRV+SP+HI
3773	高皓润	male	6month	Throat swab	Department of pediatrics	2022-08-06	Feminine character
3774	张珂瑞	male	7month	Throat swab	Department of pediatrics	2022-08-06	SP+PIV
3775	李林朔	male	5year	Throat swab	Department of pediatrics	2022-08-06	HRV+SP+HI
3777	刘弈然	male	5year	Throat swab	Children's intensive care unit	2022-08-06	Feminine character
3779	王绍先	male	2year	Throat swab	Department of pediatrics	2022-08-08	SP+PIV
3780	石崇阳	male	2year	Throat swab	Children's intensive care unit	2022-08-08	SP
3782	冉泽钧	male	16month	Throat swab	Department of pediatrics	2022-08-08	SP+PIV
3783	刘圣泽	male	3year	Throat swab	Department of pediatrics	2022-08-08	SP
3784	韦籽安	male	1year	Throat swab	Department of pediatrics	2022-08-08	HRV+SP
3785	吴程程之子	male	18day	Throat swab	Neonatology ward	2022-08-08	Feminine character
3786	李擎宇	male	10year	Throat swab	Department of pediatrics	2022-08-09	SP
3789	贾皓然	male	2month	Throat swab	Neonatology ward科门诊	2022-08-10	HRV+SP
3790	梁津航	male	5year	Throat swab	Department of pediatrics	2022-08-10	IVB+SP+季节性季节性H3N2病毒N2+HI
3793	江葆琦	male	8month	Throat swab	Children's intensive care unit	2022-08-11	SP+HCOV
3794	王圣博	male	6year	Throat swab	Department of pediatrics	2022-08-11	SP
3796	王鸿轩	male	10year	Throat swab	Department of pediatrics	2022-08-13	SP+HI
3800	王立鹤	male	2year	Throat swab	Department of pediatrics	2022-08-15	SP+PIV+BOV
3801	王璟涵	male	28day	Throat swab	Neonatology ward3楼家化病房	2022-08-15	Feminine character
3803	杨少炎	male	2year	Throat swab	Children's intensive care unit	2022-08-15	SP+HCOV
3804	苏俊元	male	3year	Throat swab	Department of pediatrics	2022-08-15	SP+BOV+HCOV+HRV
3805	杨舒然	male	5year	Throat swab	Department of pediatrics	2022-08-15	IVB+季节性季节性H3N2病毒N2+SP+HI（+Feminine character）
3808	王文序	male	2month	Throat swab	Children's intensive care unit	2022-08-15	SP
3809	马金玉之子	male	18day	Throat swab	Neonatology ward	2022-08-16	PIV
3811	孟予诚	male	2month	Throat swab	Children's intensive care unit	2022-08-16	Feminine character
3813	刘宏鸣	male	1year	Throat swab	Department of pediatrics	2022-08-17	SP+PIV
3814	谭煦麒	male	6month	Throat swab	Department of pediatrics	2022-08-17	SP
3815	宋智乐	male	2year	Throat swab	Department of pediatrics(家化)	2022-08-17	SP+PIV
3816	夏侯美琦之子	male	2day	Throat swab	Neonatology ward	2022-08-17	Feminine character
3817	孙苓杰	male	11month	Throat swab	Department of pediatrics	2022-08-18	SP+HCOV
3819	张秋香之子	male	2day	Throat swab	Neonatology ward	2022-08-19	Feminine character
3821	陈孜杰	male	5year	Throat swab	Department of pediatrics	2022-08-19	SP+IVB+季节性季节性H3N2病毒N2
3822	王润梓	male	3year	Throat swab	Department of pediatrics	2022-08-19	SP+PIV
3823	崔隽畅	male	5year	Throat swab	Department of pediatrics	2022-08-20	SP
3824	王浩宇	male	13year	Throat swab	Department of pediatrics	2022-08-22	SP
3826	李林朔	male	5year	Throat swab	Children's intensive care unit	2022-08-23	SP+HI
3827	李嘉禾	male	1year	Throat swab	Department of pediatrics	2022-08-24	Feminine character
3829	李尚轩	male	4month	Throat swab	Department of pediatrics	2022-08-29	SP+IVB+季节性季节性H3N2病毒N2
3830	王辛源	male	3month	Throat swab	Department of pediatrics	2022-08-29	SP
3834	王彦博	male	3year	Throat swab	Children's intensive care unit	2022-08-29	SP+HI
3835	刘润远	male	8year	Throat swab	Department of pediatrics	2022-08-29	SP
3836	徐玉恒	male	4year	Throat swab	Children's intensive care unit	2022-08-29	HRV+SP+HI
3838	李硕桐	male	11month	Throat swab	Children's intensive care unit	2022-08-30	SP(+Feminine character)+HPMV
3841	崔锦鹏	male	10year	Throat swab	Department of pediatrics	2022-08-30	HRV+SP
3843	孙菲之子	male	1day	Throat swab	Neonatology ward	2022-08-31	Feminine character
3844	盛园园之子	male	23day	Throat swab	Neonatology ward	2022-08-31	Feminine character
3845	郑文骏	male	8year	Throat swab	Department of pediatrics	2022-08-10	IVB
3847	王君毅	male	1year	Throat swab	Department of pediatrics	2022-08-15	IVB
3848	刘子煦	male	1year	Throat swab	Department of pediatrics	2022-08-18	Feminine character
3850	王铭泽	male	1year	Throat swab	Department of pediatrics	2022-08-18	Feminine character
3851	李俊东	male	1year	Throat swab	Department of pediatrics(家化)	2022-08-18	Feminine character
3853	巩睿聪	male	2year	Throat swab	Department of pediatrics	2022-08-19	Feminine character
3855	孙俊宇	male	1year	Throat swab	Department of pediatrics	2022-08-19	Feminine character
3857	刘明博	male	2year	Throat swab	Department of pediatrics	2022-08-19	Feminine character
3858	李沐洋	male	4year	Throat swab	Department of pediatrics	2022-08-19	Feminine character
3860	刘志远	male	1year	Throat swab	Department of pediatrics	2022-08-19	HRV
3861	高皓润	male	6month	Throat swab	Department of pediatrics	2022-08-20	Feminine character
3863	于俊涵	male	3year	Throat swab	Department of pediatrics	2022-08-21	Feminine character
3865	孙丞泽	male	3year	Throat swab	Department of pediatrics	2022-08-21	Feminine character
3866	林煜阳	male	1year	Throat swab	Department of pediatrics	2022-08-21	Feminine character
3868	王嘉烜	male	1year	Throat swab	Department of pediatrics	2022-08-21	IVB+HRV
3869	崔恒梓宸	male	5year	Throat swab	Department of pediatrics	2022-08-21	IVB
3872	马泽玺	male	6year	Throat swab	Department of pediatrics	2022-08-22	Feminine character
3876	杨博宇	male	4year	Throat swab	Department of pediatrics	2022-08-23	Feminine character
3877	翟钰栋	male	3year	Throat swab	Department of pediatrics	2022-08-23	IVB
3878	车阜原	male	2year	Throat swab	Department of pediatrics	2022-08-23	HRV(+Feminine character)
3880	王艺霖	male	5year	Throat swab	Department of pediatrics	2022-08-23	Feminine character
3882	马敬垚	male	1month	Throat swab	Department of pediatrics	2022-08-23	Feminine character
3883	杨鹏錦	male	5year	Throat swab	Children's intensive care unit	2022-08-24	Feminine character
3884	林博炜	male	2year	Throat swab	Department of pediatrics	2022-08-24	xi
3885	张煜国	male	3year	Throat swab	Department of pediatrics	2022-08-24	Feminine character
3887	崔言硕	male	10year	Throat swab	Department of pediatrics	2022-08-24	Feminine character
3888	孙康泰	male	3month	Throat swab	Department of pediatrics	2022-08-24	Feminine character
3890	朱奕霖	male	5year	Throat swab	Department of pediatrics	2022-08-25	Feminine character
3892	张铄城	male	5year	Throat swab	Department of pediatrics	2022-08-25	Feminine character
3893	孟颐聪	male	3year	Throat swab	Department of pediatrics	2022-08-25	Feminine character
3895	孙沐泽	male	7year	Throat swab	Department of pediatrics	2022-08-25	Feminine character
3898	周子皓	male	6year	Throat swab	Department of pediatrics(家化)	2022-08-26	Feminine character
3899	孔维奕	male	4year	Throat swab	Department of pediatrics	2022-08-26	IVB
3901	李星辰	male	3year	Throat swab	Department of pediatrics	2022-08-27	Feminine character
3902	潘文泽	male	5year	Throat swab	Department of pediatrics	2022-08-27	Feminine character
3903	毕效宁	male	4year	Throat swab	Department of pediatrics	2022-08-27	Feminine character
3906	董思灼	male	5year	Throat swab	Department of pediatrics	2022-08-28	Feminine character
3908	徐静谦	male	1year	Throat swab	Department of pediatrics	2022-08-28	HRV
3909	高煜喆	male	4year	Throat swab	Department of pediatrics	2022-08-28	IVB
3910	池嘉树	male	2year	Throat swab	Department of pediatrics	2022-08-28	IVB
3912	周奕硕	male	8month	Throat swab	Department of pediatrics	2022-08-28	Feminine character
3913	成浩霖	male	5year	Throat swab	Department of pediatrics	2022-08-28	IVB
3914	宋梓硕	male	7year	Throat swab	Department of pediatrics	2022-08-28	IVB
3915	路承静	male	9month	Throat swab	Department of pediatrics	2022-08-29	Feminine character
3917	杨梓源	male	3year	Throat swab	Department of pediatrics(家化)	2022-08-29	HRV
3919	高睿辰	male	11month	Throat swab	Department of pediatrics	2022-08-29	Feminine character
3920	陈霄洋	male	2month	Throat swab	Neonatology ward科门诊	2022-08-29	Feminine character
3921	代翊霖	male	13day	Throat swab	Neonatology ward科门诊	2022-08-29	Feminine character
3922	任泽毅	male	2year	Throat swab	Department of pediatrics	2022-08-30	Feminine character
3923	梁炘睿	male	5month	Throat swab	Department of pediatrics	2022-08-30	Feminine character
3924	李俊睿	male	6year	Throat swab	Children's intensive care unit	2022-08-30	Feminine character
3925	郭龙淼	male	3year	Throat swab	Children's intensive care unit	2022-08-30	HRV
3929	吕易航	male	3year	Throat swab	Department of pediatrics	2022-08-31	HRV
3930	孙予安	male	3year	Throat swab	Department of pediatrics	2022-08-31	IVB
3931	李林翯	male	1year	Throat swab	Department of pediatrics	2022-08-31	IVB
3932	滕麒凯	male	3year	Throat swab	Department of pediatrics	2022-08-31	Feminine character
3934	王烁然	male	1year	Throat swab	Department of pediatrics	2022-08-31	HRV
3937	孙梓阳	male	14month	Throat swab	Department of pediatrics	2022-08-31	Feminine character
3938	丁一墨	male	9month	Throat swab	Department of pediatrics	2022-08-31	IVB
3	王欣怡	female	6month		Department of pediatrics	2019-06-29	SP+HI+HRV+HCOV
6	张馨莹	female	3month		Department of pediatrics	2019-07-02	Feminine character
7	范雨旸	female	1year		Department of pediatrics	2019-07-03	SP++HRV+BOV
10	方艺涵	female	1year		Department of pediatrics	2019-07-08	SP+
11	于明珠	female	1month		Department of pediatrics	2019-07-09	Feminine character
13	方艺涵	female	1year		Department of pediatrics	2019-07-13	SP+HCOV
16	王文超之female	female	3month		Department of pediatrics	2019-07-16	HRV
18	李梓瑜	female	3year		Department of pediatrics	2019-07-23	SP+HI
21	唐芸熙	female	3month		Department of pediatrics	2019-07-25	SP
24	韩艺萱	female	3year		Department of pediatrics	2019-07-28	SP+HI+HRV
29	赵俊桐	female	1year		Department of pediatrics	2019-07-29	SP+PIV
32	于筱熙	female	5year		Department of pediatrics	2019-08-01	SP
33	张燕之female	female	5month		Department of pediatrics	2019-08-02	SP+HRV
34	张雨棋	female	2year		Department of pediatrics	2019-08-02	PIV+SP+HRV
38	王敏淄	female	2year		Department of pediatrics	2019-08-07	SP+HRV+PIV
39	王榆婷	female	1year		Department of pediatrics	2019-08-10	SP++HRV+BOV
40	王羽霏	female	1month		Department of pediatrics	2019-08-12	PIV
43	高鑫垚	female	7year		Department of pediatrics	2019-08-13	SP
44	宋汶芯	female	1year		Department of pediatrics	2019-08-14	SP
46	李于婧鑫	female	4year		Department of pediatrics	2019-08-19	SP+HI+MP
52	徐晓彤	female	3year		Department of pediatrics	2019-08-20	SP+
55	李承蓉	female	11month		Department of pediatrics	2019-08-22	SP+PIV
57	朱晨溪	female	3year		Department of pediatrics	2019-08-24	SP
58	孔妤文	female	3year		Department of pediatrics	2019-08-24	SP
59	王亦姝	female	2year		Department of pediatrics	2019-08-25	SP+HI
63	徐怡昕	female	3month		Department of pediatrics	2019-08-26	SP+HRV
65	刘奕辰	female	6year		Department of pediatrics	2019-08-27	SP+MP
70	田紫硕	female	3year		Department of pediatrics	2019-08-30	SP+MP+HI
71	郭可儿	female	3year		Department of pediatrics	2019-08-30	SP+HRV
693	王萱可	female	2		Department of pediatrics	2020-06-01	SP+HRV
699	张芷硕	female	2		PICU	2020-06-05	Feminine character
704	巩姿妍	female	3		Department of pediatrics	2020-06-09	Feminine character
705	曹一涵	female	10month		Department of pediatrics	2020-06-09	SP
706	张家玮	female	6		PICU	2020-06-09	SP
707	王孝male	female	10		Department of pediatrics	2020-06-10	SP+HRV+HI（弱阳）
712	于博颖	female	1		Department of pediatrics	2020-06-15	SP
717	高梓潇	female	11month		Department of pediatrics	2020-06-16	SP+HRV
718	张茵溪	female	11month		Department of pediatrics	2020-06-16	SP
723	沈扬逸	female	9month		Department of pediatrics	2020-06-18	Feminine character
727	王艺涵	female	3month		Department of pediatrics	2020-06-19	SP+HRV
728	沈艺昕	female	4month		Department of pediatrics	2020-06-21	Feminine character
731	李玥彤	female	3month		Department of pediatrics	2020-06-21	SP+HRV
733	曹嘉宜	female	10		Department of pediatrics	2020-06-23	SP
735	张涵韵	female	5		PICU	2020-06-24	SP
736	郝馨莹	female	1		Department of pediatrics	2020-06-25	SP+HI
737	郑洛桐	female	1		PICU	2020-06-25	SP
739	赵岳宁	female	4		Department of pediatrics	2020-06-27	SP+HI
740	耿俪宁	female	10		Department of pediatrics	2020-06-27	SP
741	侯淑涵	female	3		Department of pediatrics	2020-06-28	SP+HRV
747	郭炎希	female	9month		Department of pediatrics	2020-07-01	HRV+SP+HI
751	任羽晨	female	10month		Department of pediatrics	2020-07-03	SP+HRV
752	司沁然	female	4month		Department of pediatrics	2020-07-03	HRV
753	薛婧萱	female	10month		PICU	2020-07-03	SP
755	张艺馨	female	2		Department of pediatrics	2020-07-05	Feminine character
758	王琳赫	female	4		PICU	2020-07-07	HRV+SP+HI（弱阳）
760	王琳赫	female	4		Department of pediatrics	2020-07-08
764	江林诺	female	3year		Department of pediatrics	2020-07-11	Feminine character
767	田栩畅	female	11month		Department of pediatrics	2020-07-14	SP
768	闫沂霖	female	3		Department of pediatrics	2020-07-15	SP（弱阳）
774	翟祎烔	female	3month		Department of pediatrics	2020-07-18	SP
777	王新冉	female	9		Department of pediatrics	2020-07-19	HI
778	李奕坤	female	1		Department of pediatrics	2020-07-20	HRV+SP
782	刘芮可	female	1		Department of pediatrics	2020-07-22	SP（弱阳）
783	张曦month	female	11month		Department of pediatrics	2020-07-22	SP
784	车京怡	female	2month		PICU	2020-07-22	SP
786	麻姝妍	female	1		Department of pediatrics	2020-07-24	SP
787	姜姿言	female	1		PICU	2020-07-24	SP+HRV
788	杨紫荀	female	5month		Department of pediatrics	2020-07-24	Feminine character
790	李潇雅	female	11month		Department of pediatrics	2020-07-26	HRV+SP（弱阳）
791	孙day琦	female	9month		Department of pediatrics	2020-07-26	SP（弱阳）
795	潘姝潼	female	3		Department of pediatrics	2020-07-28	SP
797	孙心语	female	1		Department of pediatrics	2020-07-28	SP
804	陈俞萱	female	1year		Department of pediatrics	2020-08-02	HRV
808	贾辛齐	female	9month		Department of pediatrics	2020-08-03	Feminine character
809	韩梓彤	female	4		Department of pediatrics	2020-08-06	Feminine character
814	张家乐	female	1year		Department of pediatrics	2020-08-07	SP
815	毕馨予	female	3year		PICU	2020-08-07	HRV
817	于奕瞳	female	11month		Department of pediatrics	2020-08-08	SP
822	王心瑶	female	5month		Department of pediatrics	2020-08-10	Feminine character
823	王奕璇	female	1year		Department of pediatrics	2020-08-10	SP
825	李诺茜	female	1		PICU	2020-08-11	SP
826	王锦诺	female	1		Department of pediatrics	2020-08-11	SP
828	李诺茜	female	20month		Department of pediatrics	2020-08-12	Feminine character
829	路陈洋	female	5		Department of pediatrics	2020-08-13	SP+HI+HRV+PIV
831	贺馨莹	female	14month		Department of pediatrics	2020-08-13	Feminine character
834	王阁语	female	3month		Department of pediatrics	2020-08-15	Feminine character
838	刘子铭	female	8		PICU	2020-08-18	SP
842	贾舒琦	female	1		Department of pediatrics	2020-08-20	SP+HCOV（弱阳）
847	庞元梦	female	2		Department of pediatrics	2020-08-27	SP+HRV
850	孙茜玥	female	8month		Department of pediatrics	2020-08-28	SP
852	孙悦溪	female	5		PICU	2020-08-30	SP+HRV（弱阳）
1254	刘雨潼	female	3month		Children's intensive care unit	2021-06-01	SP
1255	孙雨菲	female	9month		Children's intensive care unit	2021-06-01	SP
1257	刘雨潼	female	3month		Children's intensive care unit	2021-06-04	Feminine character
1258	程妤卿	female	4year		Department of pediatrics	2021-06-04	SP+HI+HRV
1260	王悦柠	female	6month		Department of pediatrics	2021-06-05	SP
1263	沈斐month	female	5year		Department of pediatrics	2021-06-07	SP+HRV
1264	刘姿斐	female	8year		Children's intensive care unit	2021-06-07	SP+HI（弱阳性）
1266	李佳蓓	female	2year		Department of pediatrics	2021-06-09	SP+HI+HRV
1268	周梓艺萱	female	5year		Department of pediatrics	2021-06-10	SP+HI
1269	吕佳宁	female	1year		Department of pediatrics	2021-06-11	Feminine character
1277	程亦双	female	1year		Children's intensive care unit	2021-06-16	BOV+HRV+SP
1278	董铭淑	female	2year		Department of pediatrics	2021-06-18	SP+IVA
1281	刘诺涵	female	3		Department of pediatrics	2021-06-22	MP
1282	马会雯	female	10		Department of pediatrics	2021-06-22	SP+MP
1283	马铭汐	female	4		Children's intensive care unit	2021-06-22	HRV+HI
1286	郭俊茹	female	7year		Department of pediatrics	2021-06-23	MP
1287	刘家樾	female	1year		Children's intensive care unit	2021-06-23	SP+HI
1288	刘骐阁	female	9year		Department of pediatrics	2021-06-24	SP+MP
1289	郑茉涵	female	1month		Department of pediatrics	2021-06-24	衣原体+RSV
1292	王若萱	female	2year		Department of pediatrics	2021-06-24	HRV+SP+HI
1294	于姝瑶	female	1year		Children's intensive care unit	2021-06-24	BOV+SP
1295	徐子舒之female	female	20day		Neonatology ward	2021-06-25	Feminine character
1296	窦睿濛	female	3		Department of pediatrics	2021-06-25	HRV+SP+HI
1298	于姝瑶	female	1year		Children's intensive care unit	2021-06-27	BOV
1299	郭赫研	female	4month		Department of pediatrics	2021-06-28	HRV+SP
1300	刘金婷之female	female	3month		Neonatology ward	2021-06-29	Feminine character
1305	何俊汐	female	3		Department of pediatrics	2021-07-03	SP
1312	马嘉宁	female	3year	Throat swab	Department of pediatrics	2021-07-05	SP+PIV
1314	何俊汐	female	3year		Department of pediatrics	2021-07-05	Feminine character
1315	于雯琪	female	1year	Throat swab	Department of pediatrics(家化)	2021-07-05	SP+MP+BOV+HRV
1316	王煜婷之female	female	2day	Throat swab	Neonatology ward	2021-07-05	Feminine character
1317	刘娅苒	female	4month	Throat swab	Department of pediatrics	2021-07-05	SP+PIV
1321	张艺禾	female	2year	Throat swab	Department of pediatrics	2021-07-05	SP+HRV+PIV（弱阳）
1323	吴子玥	female	10month	Throat swab	Children's intensive care unit	2021-07-05	SP
1327	谭欣雨	female	12year	Throat swab	Children's intensive care unit	2021-07-05	Feminine character
1328	唐子宜	female	1year	Throat swab	Department of pediatrics	2021-07-05	SP
1329	邢云流水	female	1year	Throat swab	Children's intensive care unit	2021-07-05	SP+HRV+HI（弱阳性）
1330	林小鹿	female	7year	Lavage solution	Department of pediatrics	2021-07-05	MP
1331	张知一	female	2year	Throat swab	Department of pediatrics	2021-07-05	SP+PIV+RSV
1335	王凯茵	female	3year	Throat swab	Department of pediatrics	2021-07-05	SP
1336	祁姿霖	female	9year	Lavage solution	Department of pediatrics	2021-07-05	MP
1338	孙一童	female	1year	Throat swab	Department of pediatrics	2021-07-05	SP+PIV
1342	林语涵	female	10year	Throat swab	Department of pediatrics	2021-07-05	SP+MP
1346	尤柯诺	female	4year	Throat swab	Department of pediatrics	2021-07-05	MP
1350	尚宣辰	female	4year	Throat swab	Department of pediatrics	2021-07-05	SP+HI
1352	齐颂雅	female	7year	Throat swab	Department of pediatrics	2021-07-05	MP
1355	袁君泽	female	4year	Throat swab	Department of pediatrics	0801Feminine character101	SP+HI+RSV
1359	石家萱	female	1year	Throat swab	Department of pediatrics(家化)	0803Feminine character201	HRV+SP
1361	王诗语	female	3year	Throat swab	Department of pediatrics	0803Feminine character203	SP+HI+HPMV
1367	张艺慕宁	female	5year	Throat swab	Children's intensive care unit	0804Feminine character3	HRV+SP
1368	张艺慕宁	female	5year		Children's intensive care unit	0804Feminine character4	Feminine character
1369	梁秋琳	female	4year	Lavage solution	Department of pediatrics	0804Feminine character5	HRV+SP+HI
1370	张洛伊	female	3month	Throat swab	Department of pediatrics	0805Feminine character1	Feminine character
1371	罗丛丛之female	female	6month	Throat swab	Children's intensive care unit	0805Feminine character2	PIV
1374	董浠悦	female	3year	Throat swab	Department of pediatrics	0806Feminine character203	SP+MP
1379	刘书妍	female	3year	Throat swab	Department of pediatrics	0808Feminine character1	SP+MP+HI
1382	贾梓彤	female	2year	Throat swab	Department of pediatrics	0809Feminine character1	SP
1383	王韵舒	female	7year	肺泡Lavage solution	Department of pediatrics	0809Feminine character2	MP
1385	司欣冉	female	9month	Throat swab	Children's intensive care unit	0810Feminine character202	SP
1388	孙常文	female	4year	Throat swab	Department of pediatrics	0812Feminine character1	HRV+RSV
1389	王君玥	female	1year	Throat swab	Department of pediatrics	0812Feminine character2	SP
1390	刘玉萌	female	1year	Throat swab	Department of pediatrics	0812Feminine character3	SP+PIV
1391	郭欣怡	female	5month	Throat swab	Children's intensive care unit	0813Feminine character1	SP
1393	张文馨	female	9year	Throat swab	Department of pediatrics	0814Feminine character102	HRV+SP+HI
1397	李欣诺	female	10year	Throat swab	Department of pediatrics	0816Feminine character201	Feminine character
1398	范妍菲	female	1year	Throat swab	Department of pediatrics	0816Feminine character202	HRV+SP+RSV
1399	李艺桐	female	9month	Throat swab	Department of pediatrics	0816Feminine character203	SP
1401	张惠然	female	11month	Throat swab	Department of pediatrics	0816Feminine character205	SP+PIV
1404	邱梓夏	female	3year	Throat swab	Department of pediatrics	0817Feminine character202	SP+PIV
1407	李子悦	female	1year	Throat swab	Department of pediatrics	0818Feminine character201	SP+PIV
1408	韦一洺	female	2month	Throat swab	Children's intensive care unit	0818Feminine character202	Feminine character
1413	翟淑宁	female	2month	Throat swab	Children's intensive care unit	0819Feminine character4	IVB
1414	田煜荀	female	1year	Throat swab	Department of pediatrics	0820Feminine character201	#NAME?
1420	宋若彤	female	2year	Throat swab	Department of pediatrics	0821Feminine character2	SP+RSV
1421	孟依诺	female	8month	Throat swab	Department of pediatrics	0822Feminine character1	SP+RSV
1423	张芙语	female	8month	Throat swab	Department of pediatrics	0822Feminine character3	SP
1429	夏延阳	female	3year	Throat swab	Department of pediatrics	0824Feminine character3	BOV+HI（弱阳性）
1434	李欣苒	female	6year	Throat swab	Department of pediatrics	0825Feminine character203	HRV+SP
1435	孙叶岑	female	1year	Throat swab	Department of pediatrics	0825Feminine character204	MP+HI
1440	李腊梅之female	female	16day	Throat swab	Neonatology ward	0826Feminine character4	Feminine character
1442	张艺凡	female	6year	Lavage solution	Department of pediatrics	0827Feminine character401	SP+MP+HRV
1445	张芮溪	female	4month	Throat swab	Department of pediatrics	0828Feminine character2	Feminine character
1447	齐婉贻	female	11month	Throat swab	Department of pediatrics	0829Feminine character1	RSV
1449	吴婕雯	female	2year	Throat swab	Department of pediatrics	0829Feminine character3	SP+RSV
1456	李慕子涵	female	9year	Lavage solution	Department of pediatrics	0830Feminine character6	SP+MP
1458	桑诗然	female	3year	Throat swab	Department of pediatrics	0831Feminine character202	SP+HI
1461	冯梓萌	female	2month	Throat swab	Department of pediatrics	0831Feminine character205	Feminine character
3502	刘馨语	female	3year	Throat swab	Department of pediatrics	2022-06-01	HRV+PIV
3506	王梓宁	female	3month	Throat swab	Department of pediatrics	2022-06-01	Feminine character
3508	于舒雨	female	4year	Throat swab	Department of pediatrics	2022-06-02	SP
3510	金盈孜	female	7year	Throat swab	Department of pediatrics(家化)	2022-06-02	SP+PIV
3514	吕宁宁小female	female	7day	Throat swab	Neonatology ward	2022-06-03	Feminine character
3515	肖昀汐	female	5year	Throat swab	Department of pediatrics	2022-06-03	SP
3517	刘梦曦	female	1year	Throat swab	Department of pediatrics	2022-06-03	Feminine character
3518	郭艺澄	female	10month	Throat swab	Department of pediatrics(家化)	2022-06-03	Feminine character
3520	宋思诺	female	2year	Throat swab	Department of pediatrics	2022-06-06	SP
3521	杨起航	female	2year	Throat swab	Department of pediatrics	2022-06-06	SP
3522	荆俊榕	female	6year	Throat swab	Department of pediatrics	2022-06-06	SP+HI(+Feminine character)
3524	李姝彤	female	3year	Throat swab	Department of pediatrics	2022-06-06	Feminine character
3525	王思涵	female	1year	Throat swab	Department of pediatrics	2022-06-06	SP
3533	张姿诺	female	2year	Throat swab	Department of pediatrics	2022-06-06	HRV+SP
3534	张嘉悦	female	5year	Throat swab	Department of pediatrics	2022-06-06	SP+PIV+HI
3535	石菀宁	female	9month	Throat swab	Department of pediatrics	2022-06-06	SP
3537	张舒然	female	4month	Throat swab	Department of pediatrics	2022-06-06	SP
3547	怀岩之female	female	3day	Throat swab	Neonatology ward	2022-06-10	Feminine character
3548	杨雅琪	female	10year	Throat swab	Children's intensive care unit	2022-06-10	HRV+SP+HI
3549	韩佳熙	female	6year	Throat swab	Department of pediatrics	2022-06-11	SP
3553	孙博雅	female	9year	Throat swab	Department of pediatrics	2022-06-13	SP
3555	张锦秋	female	2year	Throat swab	Department of pediatrics	2022-06-13	xi+SP+HCOV
3562	郭昱彤	female	4year	Throat swab	Department of pediatrics	2022-06-15	HRV+SP
3566	亓若琳	female	4year	Throat swab	Department of pediatrics	2022-06-16	HRV
3567	张煜婕之female	female	8day	Throat swab	Neonatology ward	2022-06-16	SP
3574	宋昱姿	female	5year	Throat swab	Department of pediatrics	2022-06-17	SP
3576	路辰逸	female	5year	Throat swab	Department of pediatrics	2022-06-17	SP+HI
3577	许缤戈	female	5year	Throat swab	Department of pediatrics	2022-06-17	HRV+SP
3578	温洛	female	2year	Throat swab	Department of pediatrics	2022-06-17	SP
3583	邵西若	female	1year	Throat swab	Department of pediatrics	2022-06-18	SP
3589	赵姿瑶	female	5year	Throat swab	Children's intensive care unit	2022-06-20	SP
3596	张煜婕之female	female	13day	Throat swab	Neonatology ward	2022-06-20	Feminine character
3597	毕佳宁	female	6year	Throat swab	Department of pediatrics	2022-06-21	HRV+SP
3598	刘姿艺	female	7year	Throat swab	Department of pediatrics	2022-06-21	HRV+SP
3601	姚子妍	female	4year	Throat swab	杏园Department of pediatrics	2022-06-22	SP
3604	纪林晔	female	7month	Throat swab	Department of pediatrics	2022-06-22	HRV+SP
3610	宗予馨	female	5year	Throat swab	Department of pediatrics	2022-06-23	SP+PIV+HI
3612	李琪之female	female	1month	Throat swab	Department of pediatrics(家化)	2022-06-23	Feminine character
3615	马铭汐	female	5year	Throat swab	Department of pediatrics	2022-06-24	SP
3616	陈籽籽	female	5year	Throat swab	Department of pediatrics	2022-06-24	SP
3618	董茉涵	female	4year	Throat swab	Department of pediatrics	2022-06-24	SP+PIV
3619	孙雨琦	female	3year	Throat swab	Department of pediatrics	2022-06-25	Feminine character
3621	宋若琳	female	2month	Throat swab	Department of pediatrics	2022-06-25	Feminine character
3624	张檀艺凝	female	7month	Throat swab	Department of pediatrics	2022-06-25	SP
3625	张艺曦	female	3year	Throat swab	Department of pediatrics	2022-06-27	HRV+SP
3627	刘熙桐	female	1year	Throat swab	Department of pediatrics	2022-06-27	SP
3628	刘依诺	female	2year	Throat swab	Department of pediatrics	2022-06-27	SP
3630	李亦昕	female	1year	Throat swab	Department of pediatrics	2022-06-27	SP
3631	张梦蓉	female	1year	Throat swab	Department of pediatrics	2022-06-28	SP
3633	荆钰宁	female	2year	Throat swab	Department of pediatrics	2022-06-28	SP
3634	杨翊暄	female	1year	Throat swab	Department of pediatrics	2022-06-28	Feminine character
3637	吴沅芷	female	3year		Department of pediatrics	2022-06-29	Feminine character
3640	陈思妤	female	3year	Throat swab	Department of pediatrics	2022-06-29	HRV+SP
3642	赵槿溪	female	3year	Throat swab	Department of pediatrics	2022-06-30	SP
3643	殷怡彤	female	2year	Throat swab	Department of pediatrics	2022-06-30	SP
3646	荆麓霖	female	4year	Throat swab	Department of pediatrics	2022-06-30	SP
3647	刘腾蔚	female	2year	Throat swab	Department of pediatrics	2022-06-30	SP+PIV(+Feminine character)
3649	苏筱妤	female	4year	Throat swab	Department of pediatrics	2022-06-30	HRV+SP+HI
3652	张若溪	female	4year	Throat swab	Department of pediatrics	2022-07-01	SP+PIV
3654	王梓馨	female	5year	Throat swab	Department of pediatrics	2022-07-01	SP+HI
3656	姜陈诺	female	23day	Throat swab	Neonatology ward	2022-07-01	Feminine character
3657	郭书含	female	1month	Throat swab	Department of pediatrics(家化)	2022-07-01	HRV
3659	张妙瑆	female	2month	Throat swab	Neonatology ward3楼家化病房	2022-07-02	Feminine character
3663	崔佳宁	female	5year	Throat swab	Department of pediatrics	2022-07-02	SP
3664	张妙佳	female	3year	Throat swab	Department of pediatrics	2022-07-02	SP
3666	孙day依	female	6year	Throat swab	Department of pediatrics	2022-07-02	SP+HI
3669	葛姝妤	female	3year	Throat swab	Department of pediatrics(家化)	2022-07-02	SP
3674	刘思涵	female	1year	Throat swab	Department of pediatrics	2022-07-03	SP+HI
3676	杨书玥	female	1year	Throat swab	Department of pediatrics(家化)	2022-07-03	SP+HI
3679	陈彦希	female	4year	Throat swab	Department of pediatrics	2022-07-03	SP
3680	赵秦艺	female	2year	Throat swab	Department of pediatrics	2022-07-03	SP+PIV
3681	翟沛瑶	female	9month	Throat swab	Department of pediatrics(家化)	2022-07-03	SP
3682	许家一	female	5year	Throat swab	Department of pediatrics	2022-07-03	SP
3684	李沐夏	female	3year		杏园Department of pediatrics	2022-07-05	Feminine character
3690	宋彭云笛	female	15year	Throat swab	Department of pediatrics	2022-07-07	HRV+SP
3695	田雪妃之female	female	3day	Throat swab	Neonatology ward	2022-07-08	Feminine character
3698	王涵羽	female	4year	Throat swab	Department of pediatrics	2022-07-09	SP
3704	李业之female	female	15day	Throat swab	Neonatology ward	2022-07-11	Feminine character
3705	崔恩语	female	2year	Throat swab	Department of pediatrics(家化)	2022-07-11	SP
3706	李紫卉	female	5year	Throat swab	Department of pediatrics	2022-07-12	SP+PIV
3707	沈小茹	female	11year	Throat swab	Department of pediatrics	2022-07-12	Feminine character
3711	刘卓卿	female	1year	Throat swab	Department of pediatrics	2022-07-13	SP
3712	孙嘉悦	female	1year	Throat swab	Department of pediatrics	2022-07-13	SP+PIV+HI
3713	刘王瑾瑜	female	4year	Throat swab	Children's intensive care unit	2022-07-14	SP
3715	郭芯诺	female	1year	Throat swab	Department of pediatrics	2022-07-15	SP+PIV
3716	王一诺	female	4year	Throat swab	Department of pediatrics	2022-07-15	SP+HI
3719	王若邻	female	3year	Throat swab	Department of pediatrics	2022-07-16	Feminine character
3721	王梓楚	female	3year	Throat swab	Department of pediatrics	2022-07-18	HRV+SP
3726	虞昀夕	female	2month	Throat swab	Neonatology ward3楼家化病房	2022-07-19	Feminine character
3728	高乐意	female	1month	Throat swab	Department of pediatrics	2022-07-19	PIV(+Feminine character)
3729	房文慧之female	female	26day	Throat swab	Neonatology ward3楼家化病房	2022-07-19	SP
3731	吕艺汐	female	2year	Throat swab	Department of pediatrics	2022-07-21	SP
3733	于姝悦	female	4year	Throat swab	Department of pediatrics	2022-07-21	SP
3739	沈诗雅	female	2year	Throat swab	Department of pediatrics	2022-07-25	SP(+Feminine character)
3741	李芮兮	female	1year	Throat swab	Department of pediatrics	2022-07-26	SP
3752	王茜	female	3year	Throat swab	Department of pediatrics	2022-07-29	xi
3754	徐若楠	female	8month	Throat swab	Department of pediatrics	2022-07-30	Feminine character
3756	巩晗曦	female	2year	Throat swab	Department of pediatrics	2022-08-01	SP
3757	熊悦淇	female	9month	Throat swab	Department of pediatrics	2022-08-01	HRV+SP
3758	于筱熙	female	8year	Throat swab	Department of pediatrics	2022-08-01	SP
3759	韩歆可	female	1year	Throat swab	Department of pediatrics	2022-08-02	HCOV
3760	李佳恬	female	3year	Throat swab	Children's intensive care unit	2022-08-02	SP
3761	张溪茗	female	2year	Throat swab	Department of pediatrics	2022-08-02	SP
3765	王鑫睿	female	1year	Throat swab	Department of pediatrics	2022-08-04	SP
3766	魏妮可	female	1year	Throat swab	Department of pediatrics	2022-08-04	SP
3771	宋沐籽	female	1year	Throat swab	Department of pediatrics	2022-08-06	SP
3772	田苡凡	female	7month	Throat swab	Department of pediatrics	2022-08-06	SP
3776	李沐竹	female	1year	Throat swab	Department of pediatrics	2022-08-06	Feminine character
3778	崔嘉怡	female	3year	Throat swab	Department of pediatrics	2022-08-08	SP+PIV
3781	黄嘉怡	female	3year	Throat swab	Department of pediatrics	2022-08-08	SP
3787	周昱彤	female	1year	Throat swab	Department of pediatrics(家化)	2022-08-09	SP
3788	张悦歌	female	1year	Throat swab	Children's intensive care unit	2022-08-09	HRV+SP
3791	任俊潼	female	5year	Throat swab	Department of pediatrics	2022-08-10	IVB+SP+季节性季节性H3N2病毒N2+CP
3792	荆焕然	female	2year	Throat swab	Department of pediatrics	2022-08-10	SP
3795	卢奕诺	female	1year	Throat swab	Department of pediatrics	2022-08-12	SP+HI(+Feminine character)
3797	刘菲菲小female	female	25day	Throat swab	Neonatology ward3楼家化病房	2022-08-13	PIV
3798	刘菲菲大female	female	25day	Throat swab	Neonatology ward3楼家化病房	2022-08-13	PIV
3799	王立瀛	female	2year	Throat swab	Department of pediatrics	2022-08-15	SP
3802	王一尧	female	5year	Throat swab	Department of pediatrics	2022-08-15	SP+季节性季节性H3N2病毒N2+HI(+Feminine character)
3806	齐婉贻	female	1year	Throat swab	Department of pediatrics	2022-08-15	SP+PIV+HCOV
3807	胡雯萱	female	5year	Throat swab	Department of pediatrics	2022-08-15	SP+季节性季节性H3N2病毒N2(+Feminine character)
3810	段舜馨	female	3year	Throat swab	Department of pediatrics	2022-08-16	SP
3812	武常乐	female	3year	Throat swab	Department of pediatrics	2022-08-17	SP
3818	李飞之female	female	28day	Throat swab	Neonatology ward	2022-08-19	Feminine character
3820	牛玥瑶	female	11day	Throat swab	Neonatology ward	2022-08-19	Feminine character
3825	朱君玥	female	19day	Throat swab	Neonatology ward3楼家化病房	2022-08-22	SP
3828	王雅泓	female	11year		Department of pediatrics	2022-08-26	Feminine character
3831	李玟灿	female	1year	Throat swab	Department of pediatrics	2022-08-29	HRV+SP
3832	刘一诺	female	4year	Throat swab	Department of pediatrics	2022-08-29	SP+PIV
3833	吕汶颖之female	female	19day	Throat swab	Neonatology ward3楼家化病房	2022-08-29	PIV
3837	贾琦	female	9year	Throat swab	Children's intensive care unit	2022-08-30	SP
3839	贾琦	female	9year		Department of pediatrics	2022-08-30	Feminine character
3840	刘增香之female	female	22时	Throat swab	Neonatology ward	2022-08-30	Feminine character
3842	赵亚心之female	female	1day	Throat swab	Neonatology ward	2022-08-31	Feminine character
3846	刘姝君	female	6year	Throat swab	Department of pediatrics	2022-08-15	HRV
3849	李洛怡	female	11month	Throat swab	Department of pediatrics(家化)	2022-08-18	Feminine character
3852	刘璟萱	female	1year	Throat swab	Department of pediatrics	2022-08-18	HRV
3854	徐若宸	female	1year	Throat swab	Department of pediatrics	2022-08-19	HRV
3856	孟芯琦	female	3year	Throat swab	Department of pediatrics	2022-08-19	Feminine character
3859	韩佳熙	female	6year	Throat swab	Department of pediatrics	2022-08-19	IVB
3862	张馨month	female	6month	Throat swab	Department of pediatrics	2022-08-21	Feminine character
3864	王雨涵	female	4year	Throat swab	Department of pediatrics	2022-08-21	IVB
3867	马静涵	female	5year	Throat swab	Department of pediatrics	2022-08-21	Feminine character
3870	苏润禾	female	10month	Throat swab	Department of pediatrics(家化)	2022-08-22	Feminine character
3871	孙靖淇	female	3year	Throat swab	Department of pediatrics	2022-08-22	Feminine character
3873	翟晨熹	female	1year	Throat swab	Department of pediatrics	2022-08-22	Feminine character
3874	董欣芮	female	2year	Throat swab	Department of pediatrics	2022-08-22	Feminine character
3875	张懿馨	female	4year	Throat swab	Department of pediatrics	2022-08-22	IVB+HRV
3879	李恒玉	female	5year	Throat swab	Department of pediatrics	2022-08-23	IVB
3881	祝羽溪	female	7year	Throat swab	Department of pediatrics	2022-08-23	IVB+CP
3886	江韵欣	female	2year	Throat swab	Department of pediatrics	2022-08-24	Feminine character
3889	张正宜	female	4year	Throat swab	Department of pediatrics	2022-08-25	IVB
3891	赵夏冉	female	2year	Throat swab	Department of pediatrics	2022-08-25	Feminine character
3894	张馨萌	female	4year	Throat swab	Department of pediatrics(家化)	2022-08-25	IVB
3896	张雨嘉	female	5year	Throat swab	外二科病房	2022-08-25	Feminine character
3897	曹琳瑄	female	6year	Throat swab	Department of pediatrics	2022-08-26	Feminine character
3900	赵书语	female	3year	Throat swab	Department of pediatrics	2022-08-26	Feminine character
3904	张祎尧	female	3year	Throat swab	Department of pediatrics	2022-08-28	IVB
3905	徐婉茵	female	5year	Throat swab	Department of pediatrics	2022-08-28	IVB
3907	贺晞玥	female	2year	Throat swab	Department of pediatrics	2022-08-28	Feminine character
3911	韩沛颖	female	8year	Throat swab	Department of pediatrics	2022-08-28	IVB
3916	王若汐	female	3year	Throat swab	Department of pediatrics(家化)	2022-08-29	Feminine character
3918	王艺鸣	female	2month	Throat swab	Department of pediatrics(家化)	2022-08-29	Feminine character
3926	杜张若溪	female	3year	Throat swab	Children's intensive care unit	2022-08-30	Feminine character
3927	魏新宜	female	4year	Throat swab	Department of pediatrics	2022-08-31	Feminine character
3928	王雨轩	female	6year	Throat swab	Department of pediatrics	2022-08-31	Feminine character
3933	邵佳禾	female	16month	Throat swab	Department of pediatrics	2022-08-31	IVB
3935	傅嘉媛	female	2year	Throat swab	Department of pediatrics	2022-08-31	Feminine character
3936	王若萱	female	4year	Throat swab	Children's intensive care unit	2022-08-31	Feminine character

## Sheet: autumn
72	吕易航	male	5month	Throat swab	Pediatric ward	2019-09-02	SP+HRV
74	郑梓豪	male	5year	Throat swab	Department of pediatrics	2019-09-04	MP+SP(弱阳性）
76	李光煜	male	3year	Throat swab	Department of pediatrics	2019-09-05	SP+BOV
79	仇峻熙	male	1year	Throat swab	Department of pediatrics	2019-09-06	MP+SP+HRV+HI
82	冯凌昊	male	1month	Throat swab	Department of pediatrics	2019-09-10	衣原体
83	王嘉兴	male	4year	Throat swab	Department of pediatrics	2019-09-10	HRV+SP
84	王一舟	male	1year	Throat swab	Department of pediatrics	2019-09-11	SP+HCOV
85	马孙志岩	male	1year	Throat swab	Department of pediatrics	2019-09-11	HRV+SP+PIV
88	翟锴乐	male	3year	Throat swab	Department of pediatrics	2019-09-12	HRV+SP
89	董君来	male	2year	Throat swab	Department of pediatrics	2019-09-13	SP+BOV+HRV(弱阳性）
93	翟day烁	male	5year	Throat swab	Department of pediatrics	2019-09-14	MP+SP+HRV
94	王任泽	male	2year	Throat swab	Department of pediatrics	2019-09-14	HRV+SP+HI
97	王奕钧	male	1year	Throat swab	Department of pediatrics	2019-09-17	SP+PIV
101	刘昊辰	male	6year	Throat swab	Department of pediatrics	2019-09-19	MP+HRV
102	周煜坤	male	3year	Throat swab	Department of pediatrics	2019-09-19	SP+HRV
104	巩铠源	male	3year	Throat swab	Department of pediatrics	2019-09-20	SP
105	张家齐	male	3year	Throat swab	Department of pediatrics	2019-09-22	MP+SP
106	曾宣赫	male	1year	Throat swab	Department of pediatrics	2019-09-23	SP
107	耿皓语	male	6year	Throat swab	Department of pediatrics	2019-09-23	SP
108	郝一铭	male	2year	Throat swab	Department of pediatrics	2019-09-24	SP
110	赵恩宇	male	1year	Throat swab	Department of pediatrics	2019-09-25	SP+HRV
111	张汶喆	male	4year	Throat swab	Department of pediatrics	2019-09-25	MP+SP
112	王歆铭	male	1year	Throat swab	Department of pediatrics	2019-09-26	SP+HI
114	吴家熠	male	11month	Throat swab	Department of pediatrics	2019-09-27	HRV+SP
116	高晨睿	male	3year	Throat swab	Department of pediatrics	2019-09-27	SP
117	孙浩然	male	10year	Throat swab	Department of pediatrics	2019-09-28	SP+MP
119	韩秉宸	male	7month	Throat swab	Department of pediatrics	2019-09-28	SP+PIV+HRV
120	田梦荀	male	3year	Throat swab	Department of pediatrics	2019-09-29	SP+PIV
121	李嘉诚	male	3year	Throat swab	Department of pediatrics	2019-09-29	HRV+SP
123	韩俊一	male	5year	Throat swab	Department of pediatrics	2019-09-30	HRV+SP+HI
126	叶浩轩	male	3	Throat swab	Pediatric ward	2019-10-01	SP+HRV+HI
127	魏朗宇	male	1	Throat swab	Pediatric ward	2019-10-01	BOV+HRV+SP
129	李则辰	male	5	Throat swab	Pediatric ward	2019-10-02	SP+HI+PIV+
130	石昊杰	male	1	Throat swab	Pediatric ward	2019-10-02	BOV+HRV+SP
131	张书闻	male	3	Throat swab	Pediatric ward	2019-10-02	SP
133	韩墨林	male	1	Throat swab	Pediatric ward	2019-10-05	SP+PIV
134	王明铄	male	3	Throat swab	Pediatric ward	2019-10-05	SP
136	李禹东	male	8	Throat swab	Pediatric ward	2019-10-05	SP
137	郭泰延	male	3	Throat swab	Pediatric ward	2019-10-05	SP
139	田昕程	male	2	Throat swab	Pediatric ward	2019-10-07	BOV+SP+MP
140	孙艺宸	male	2	Throat swab	Pediatric ward	2019-10-07	BOV+SP+PIV（弱阳）
141	吕昊阳	male	1month	Throat swab	Pediatric ward	2019-10-08	SP
142	孙瀚卿	male	4	Throat swab	Pediatric ward	2019-10-08	SP+HI
143	国桐庆	male	4	Throat swab	Pediatric ward	2019-10-08	SP+MP
144	王明浩	male	9	Throat swab	Pediatric ward	2019-10-09	SP+HRV
149	张一铭	male	7month	Throat swab	Pediatric ward	2019-10-10	SP
151	孙一睿	male	3	Throat swab	Pediatric ward	2019-10-11	SP+MP
153	孙振河	male	10	Throat swab	Pediatric ward	2019-10-11	SP
154	翟鹿童	male	2	Throat swab	Pediatric ward	2019-10-12	SP
155	侯锐宇	male	3	Throat swab	Pediatric ward	2019-10-13	SP+HRV+MP
158	房昱成	male	3	Throat swab	Pediatric ward	2019-10-14	SP+PIV
159	袁艺轩	male	2	Throat swab	Pediatric ward	2019-10-14	SP+BOV
160	翟艺泽	male	1	Throat swab	Pediatric ward	2019-10-14	SP+BOV
161	刘长泽	male	1	Throat swab	Pediatric ward	2019-10-16	SP+HRV
162	边许正轩	male	3	Throat swab	Pediatric ward	2019-10-16	SP+HRV++HI
165	蔡松晨	male	2	Throat swab	Pediatric ward	2019-10-17	SP
166	刘与时	male	1	Throat swab	Pediatric ward	2019-10-17	HRV
167	边许正宸	male	3	Throat swab	Pediatric ward	2019-10-18	SP
168	李政烁	male	1	Throat swab	Pediatric ward	2019-10-19	SP+HRV
171	赵旭垚	male	3	Throat swab	Pediatric ward	2019-10-24	BOV+HRV+SP
172	仇澔然	male	4	Throat swab	Pediatric ward	2019-10-26	SP+HI
175	吕沐阳	male	3	Throat swab	Children's intensive care unit	2019-11-09	SP+HI+HRV
177	冀小宇	male	2	Throat swab	Pediatric ward	2019-11-10	SP+MP
179	王烁辰	male	4	Throat swab	Pediatric ward	2019-11-16	SP
180	徐润泽	male	2year6month	Throat swab	Pediatric ward	2019-11-18	SP+BOV
182	孙潇宸	male	2year5month	Throat swab	Children's intensive care unit	2019-11-18	SP+HI+
183	刘泽睿	male	10month	Throat swab	Children's intensive care unit	2019-11-19	SP+MP+RSV
185	孙宗灿	male	2month	Throat swab	Children's intensive care unit	2019-11-21	RSV
188	刘家赫	male	4month	Throat swab	Children's intensive care unit	2019-11-23	RSV
189	崔宇轩	male	4	Throat swab	Department of pediatrics	2019-11-24	SP+BOV+HPMV
190	王奕辰	male	6month	Throat swab	Children's intensive care unit	2019-11-25	RSV
191	徐梓昊	male	1	Throat swab	Children's intensive care unit	2019-11-25	SP+
192	周千程	male	2month	Throat swab	Children's intensive care unit	2019-11-25	RSV
193	王唯丞	male	3month	Throat swab	Children's intensive care unit	2019-11-25	SP+RSV
196	张奕晨	male	1month	Throat swab	Children's intensive care unit	2019-11-26	RSV
198	周皓楠	male	2	Throat swab	Department of pediatrics	2019-11-26	SP+RSV
199	王嘉铄	male	6month	Throat swab	Children's intensive care unit	2019-11-26	SP+RSV
200	周镜帆	male	6month	Throat swab	Children's intensive care unit	2019-11-26	RSV
201	魏凡瑜	male	1	Throat swab	Children's intensive care unit	2019-11-27	SP+HRV
202	杨翊宸	male	2month	Throat swab	Children's intensive care unit	2019-11-27	SP+RSV
203	顾梓航	male	3	Throat swab	Department of pediatrics	2019-11-29	SP+PIV+RSV
205	贾奕宸	male	2month	Throat swab	Children's intensive care unit	2019-11-30	RSV
206	马鸿睿	male	2month	Throat swab	Children's intensive care unit	2019-11-30	SP+RSV
857	宋星辰	male	5	Throat swab	Department of pediatrics	2020-09-01	SP
858	亓义鸿嘉	male	1	Throat swab	Department of pediatrics	2020-09-01	SP
859	李首信	male	1	Throat swab	Department of pediatrics	2020-09-01	Feminine character
861	宋宏博	male	1	Throat swab	Department of pediatrics	2020-09-03	SP
863	巩怿辉	male	10month	Throat swab	Department of pediatrics	2020-09-04	SP+PIV
865	孟英湛	male	1	Throat swab	Department of pediatrics	2020-09-07	SP
866	许一允	male	2	Throat swab	PICU	2020-09-07	SP+HRV
867	郑景鹤	male	7month	Throat swab	Department of pediatrics	2020-09-08	SP+HRV
868	张宸恺	male	8month	Throat swab	Department of pediatrics	2020-09-08	Feminine character
869	王兆铖	male	1	Throat swab	Department of pediatrics	2020-09-09	SP+HRV+HI
871	张梓杭	male	1	Throat swab	Department of pediatrics	2020-09-10	SP+HRV
873	王嘉翊	male	4	Throat swab	Department of pediatrics	2020-09-12	SP
874	公衍睿	male	5month	Throat swab	Department of pediatrics	2020-09-12	SP+HCOV
876	孙梓恒	male	3	Throat swab	PICU	2020-09-14	SP+HRV
877	李潇然	male	2month	Throat swab	PICU	2020-09-14	Feminine character
880	李冠铖	male	4	Throat swab	Department of pediatrics	2020-09-15	SP+PIV
881	田梓源	male	5	Throat swab	Department of pediatrics	2020-09-16	SP
882	范邦丞	male	12month	Throat swab	Department of pediatrics	2020-09-16	SP
883	刘佳旭	male	2	Throat swab	PICU	2020-09-16	SP+PIV
886	刘佳旭	male	2	Throat swab	Department of pediatrics	2020-09-16	Feminine character
889	鲍鹤明	male	4	Throat swab	Department of pediatrics	2020-09-18	SP+HRV
890	孙好喆	male	8	Throat swab	Department of pediatrics	2020-09-18	SP+HRV
892	高思翰	male	3	Throat swab	PICU	2020-09-21	SP+PIV
893	徐浩宸	male	3	Throat swab	Department of pediatrics	2020-09-21	SP+HRV
894	李科熠	male	1month	Throat swab	Department of pediatrics	2020-09-21	Feminine character
895	刘瀚宸	male	7month	Throat swab	Department of pediatrics	2020-09-21	SP+HRV
897	刘子辰	male	3	Throat swab	Department of pediatrics	2020-09-22	Feminine character
898	韩景煜	male	7month	Throat swab	Department of pediatrics	2020-09-24	SP
900	孙方宇腾	male	6month	Throat swab	Department of pediatrics	2020-09-27	SP+HRV
901	张宸宇	male	1	Throat swab	PICU	2020-09-27	Feminine character
902	高晟宸	male	2	Throat swab	Department of pediatrics	2020-09-28	SP+HRV
903	司沐航	male	4	Throat swab	PICU	2020-09-29	Feminine character
907	高毅轩	male	5	Throat swab	Department of pediatrics	2020-09-29	SP+PIV+HI
908	刘星言	male	3	Throat swab	PICU	2020-09-29	SP+HRV
910	李政洋	male	2	Throat swab	PICU	2020-09-29	SP
911	许启航	male	3	Throat swab	Department of pediatrics	2020-09-30	SP
912	孙铭浩	male	1	Throat swab	Department of pediatrics	2020-09-30	SP+PIV+HI+HRV
913	郭松霖	male	4	Throat swab	Department of pediatrics	2020-09-30	SP
918	程皓芃	male	3	Throat swab	Department of pediatrics	2020-10-04	SP
919	许馨宝	male	4	Throat swab	Department of pediatrics	2020-10-05	SP+HRV
921	宋day泽	male	3month	Throat swab	Department of pediatrics	2020-10-06	Feminine character
924	臧冠霖	male	2	Throat swab	Department of pediatrics	2020-10-08	SP
925	王一墨	male	1	Throat swab	Department of pediatrics	2020-10-09	SP+PIV
926	王恩铄	male	1	Throat swab	Department of pediatrics	2020-10-09	SP+HPMV（弱阳）
927	解文睿	male	4	Throat swab	Department of pediatrics	2020-10-09	SP+HI
929	许家齐	male	2	Throat swab	Department of pediatrics	2020-10-11	SP
930	王正熙	male	1	Throat swab	PICU	2020-10-11	SP+PIV
932	王正熙	male	19month	Throat swab	Department of pediatrics	2020-10-12	结核分枝杆菌
933	钟梓墨	male	3	Throat swab	Department of pediatrics	2020-10-13	SP+PIV
934	张功皓	male	3	Throat swab	Department of pediatrics	2020-10-13	SP+HRV
936	李昊轩	male	6	Throat swab	Department of pediatrics	2020-10-14	SP+HRV
938	王一勋	male	3	Throat swab	Department of pediatrics	2020-10-16	SP
939	邓一宁	male	1	Throat swab	Department of pediatrics	2020-10-16	SP+HRV
941	李梓涵	male	2	Throat swab	Department of pediatrics	2020-10-17	SP+HI+HRV
942	陈子阳	male	1	Throat swab	Department of pediatrics	2020-10-17	SP+HI
943	王镜博	male	6	Throat swab	Department of pediatrics	2020-10-18	SP
946	范自恒	male	4	Throat swab	PICU	2020-10-18	SP+HRV+
949	赵宸皓	male	9month	Throat swab	Department of pediatrics	2020-10-19	SP+HRV
951	韩昊烨	male	2month	Throat swab	Department of pediatrics	2020-10-19	SP
952	景奕博	male	2	Throat swab	Department of pediatrics	2020-10-19	SP+PIV
953	李佰朔	male	5	Throat swab	Department of pediatrics	2020-10-19	SP+HI
956	周鸿贤	male	8	Throat swab	Pediatric emergency	2020-10-19	Feminine character
957	郑相南	male	3	Throat swab	Pediatric emergency	2020-10-20	SP+PIV+HI（弱阳）
959	耿梓翔	male	11	Throat swab	Department of pediatrics	2020-10-23	Feminine character
960	杜锦凡	male	1	Throat swab	Department of pediatrics	2020-10-24	SP
961	裴旻阳	male	1	Throat swab	Department of pediatrics	2020-10-25	SP+HCOV
963	李韶康	male	3month	Throat swab	Department of pediatrics	2020-10-27	Feminine character
964	张家栋	male	3	Throat swab	Department of pediatrics	2020-10-27	SP+HRV
965	陈锦烨	male	7month	Throat swab	Department of pediatrics	2020-10-28	SP+HCOV
966	张芮嘉	male	2	Throat swab	Department of pediatrics	2020-10-28	SP+HCOV
967	张浩宸	male	7month	Throat swab	Department of pediatrics	2020-10-28	SP
970	韩玉森	male	2	Throat swab	Department of pediatrics	2020-10-29	SP
971	赵奕卓	male	4	Throat swab	Department of pediatrics	2020-10-30	SP+HCOV
972	陈星宇	male	5	Throat swab	Department of pediatrics	2020-10-31	SP
976	程成	male	2	Throat swab	Department of pediatrics	2020-11-01	SP+PIV
980	焦铭烁	male	1	Throat swab	Department of pediatrics	2020-11-05	SP
982	刘相佟	male	2month	Throat swab	PICU	2020-11-05	SP+HRV+PIV
983	边思瑞	male	3	Throat swab	PICU	2020-11-05	SP+HRV+HCOV
984	孔宇奇	male	2	Throat swab	PICU	2020-11-05	SP+HI
985	李鹏飞	male	12month	Throat swab	PICU	2020-11-06	SP
988	李雨宸	male	4month	Throat swab	Department of pediatrics	2020-11-06	SP+HRV
993	佟毅伦	male	3	Throat swab	Department of pediatrics	2020-11-12	SP
995	张嘉麟	male	4	Throat swab	PICU	2020-11-12	SP+HRV+PIV
997	韩沐霖	male	1	Throat swab	PICU	2020-11-13	SP+HCOV
998	于松源	male	1	Throat swab	Department of pediatrics	2020-11-13	Feminine character
1002	王一飞	male	1	Throat swab	Department of pediatrics	2020-11-15	BOV+SP+
1006	张铭宣	male	9month	Throat swab	Department of pediatrics	2020-11-17	SP+HRV+PIV
1011	周钰皓	male	3	Throat swab	Department of pediatrics	2020-11-19	Feminine character
1012	王玺茗	male	11month	Throat swab	PICU	2020-11-20	SP
1013	丰煜柏	male	3	Throat swab	Department of pediatrics	2020-11-20	BOV+HRV+SP
1014	王熠博	male	8month	Throat swab	Department of pediatrics	2020-11-20	SP
1016	孙其蕴	male	7month	Throat swab	Department of pediatrics	2020-11-20	SP
1017	翟正阳	male	3	Throat swab	Department of pediatrics	2020-11-20	SP
1019	韩新奕	male	1	Throat swab	Department of pediatrics	2020-11-21	SP
1023	高思翰	male	4	Throat swab	Department of pediatrics	2020-11-24	SP+HCOV
1024	张曦予	male	3	Throat swab	Department of pediatrics	2020-11-25	SP+HRV
1025	魏源希	male	1	Throat swab	Department of pediatrics	2020-11-25	SP+PIV
1029	张梓羽	male	2	Throat swab	Department of pediatrics	2020-11-26	SP+RSV
1031	张峻硕	male	4	Throat swab	PICU	2020-11-26	Feminine character
1032	王熙杰	male	9month	Throat swab	Department of pediatrics	2020-11-27	SP
1034	刘俊宇	male	1	Throat swab	PICU	2020-11-28	SP+HRV
1035	张辰熙	male	9month	Throat swab	Department of pediatrics	2020-11-30	BOV
1036	刘轩睿	male	1	Throat swab	Department of pediatrics	2020-11-30	SP+HRV+PIV
1037	董汉尧	male	4	Throat swab	Department of pediatrics	2020-11-30	SP+PIV+
1038	刘益彰	male	2month	Throat swab	Department of pediatrics	2020-11-30	Feminine character
1463	胥俊岐	male	4year	Throat swab	Department of pediatrics	0901Feminine character1	SP
1464	许皓杨	male	3year	Throat swab	Department of pediatrics	0901Feminine character2	HRV+SP+HI+RSV
1465	马郅翔	male	2year	Throat swab	Department of pediatrics(家化)	0901Feminine character3	HRV+SP
1468	刘睿阳	male	2year	Throat swab	Department of pediatrics	0902Feminine character403	SP
1470	冯贺源	male	2year	Throat swab	Children's intensive care unit	0903Feminine character2	HRV+SP
1472	宋玉晨	male	1year	Throat swab	Department of pediatrics	0903Feminine character4	HRV+SP+HI
1473	陈佳一	male	2year	Throat swab	Department of pediatrics	0903Feminine character5	SP
1474	孙博艺	male	6year	Throat swab	Department of pediatrics	0903Feminine character6	SP+MP
1475	刘铭哲	male	4year	Throat swab	Department of pediatrics	0903Feminine character7	HRV+SP
1477	荆津程	male	3year	Throat swab	Department of pediatrics	0904Feminine character2	SP+RSV
1478	董城硕	male	10year	Throat swab	Department of pediatrics	0904Feminine character3	SP+MP
1479	文亦宸	male	10month	Throat swab	Department of pediatrics	0904Feminine character4	SP
1480	刘子灏	male	10year	Throat swab	Department of pediatrics	0904Feminine character5	HI
1482	苏文博	male	6year	Throat swab	Department of pediatrics	0905Feminine character2	SP+MP
1484	李铭洋	male	4year	Throat swab	Department of pediatrics	0905Feminine character4	SP+MP
1486	秦伟熙	male	3year	Throat swab	Department of pediatrics	0905Feminine character6	HRV+RSV
1488	李楚严	male	2month	Throat swab	Department of pediatrics(家化)	0906Feminine character1	HRV
1489	李慕琛	male	2year	Throat swab	Department of pediatrics	0906Feminine character2	SP+PIV
1490	张相睿	male	2year	Throat swab	Department of pediatrics	0906Feminine character3	SP+RSV
1497	况琪源	male	2year	Throat swab	Department of pediatrics	0907Feminine character7	SP（弱阳性）
1498	王冠杰	male	1year	Throat swab	Department of pediatrics	0907Feminine character8	HRV+SP+PIV+HI
1499	孙政煊	male	6year	Throat swab	Department of pediatrics	0907Feminine character9	MP
1500	吕文轩	male	10month	Throat swab	Department of pediatrics	0907Feminine character10	Feminine character
1502	王博涵	male	4year	Throat swab	Department of pediatrics	0907Feminine character12	HRV+SP+HI
1503	李京墨	male	3year	Throat swab	Department of pediatrics	0907Feminine character13	HRV+SP+PIV
1504	张百礼	male	2month	Throat swab	Department of pediatrics	0907Feminine character14	Feminine character
1505	付浩然	male	21day	Throat swab	Neonatology ward	0907Feminine character15	RSV
1506	李佳霖	male	3year	Throat swab	Children's intensive care unit	0907Feminine character16	HRV+SP
1508	王赫欣	male	3year	Throat swab	Department of pediatrics(家化)	0909Feminine character1	BOV+SP
1509	潘文泽	male	4year	Throat swab	Department of pediatrics	0909Feminine character2	SP+RSV
1511	王圣轩	male	10month	Throat swab	Department of pediatrics(家化)	0909Feminine character4	SP
1512	刘棕淳	male	1year	Throat swab	Department of pediatrics	0910Feminine character1	MP
1513	胡丞毅	male	2year	Throat swab	Department of pediatrics	0910Feminine character2	SP+RSV
1515	马健林	male	3year	Throat swab	Department of pediatrics	0910Feminine character4	HRV+SP+RSV
1517	王梓墨	male	3year	Throat swab	Department of pediatrics	0910Feminine character6	SP+HI
1518	刘栩赫	male	4year	Throat swab	Department of pediatrics	0910Feminine character7	MP
1519	林峻宇	male	5year	Throat swab	Department of pediatrics	0911Feminine character1	SP+MP
1520	王泓瑞	male	1year	Throat swab	Children's intensive care unit	0911Feminine character2	SP
1522	刘宸硕	male	6year	Throat swab	Department of pediatrics	0912Feminine character002	HRV+SP+HCOV+HI
1523	张皓铭	male	3year	Throat swab	Department of pediatrics	0912Feminine character003	SP
1524	常嘉轩	male	4month	Throat swab	Department of pediatrics	0912Feminine character004	HRV
1525	国静之子	male	2month	Throat swab	Children's intensive care unit	0912Feminine character005	SP+RSV
1526	陈泓霖	male	2year	Throat swab	Children's intensive care unit	0912Feminine character006	SP+RSV
1530	李海燕之子	male	1month	Throat swab	Neonatology ward	0913Feminine character4	Feminine character
1533	王奕博	male	9month	Throat swab	Department of pediatrics	0914Feminine character201	SP（弱阳性）
1534	段文越	male	2year	Throat swab	Department of pediatrics	0914Feminine character202	HRV+SP+MP+RSV
1535	田一墨	male	3month	Throat swab	Department of pediatrics	0914Feminine character203	SP
1537	张卓彦	male	2year	Throat swab	Children's intensive care unit	0914Feminine character205	SP
1545	张浩宸	male	3year	Throat swab	Department of pediatrics	0917Feminine character2	SP
1546	蒲韵帆	male	3year	Throat swab	Department of pediatrics	0917Feminine character3	SP+RSV
1548	王颢翊	male	12month	Throat swab	Department of pediatrics	0917Feminine character5	#NAME?
1554	郑涵恩	male	4year	Throat swab	Children's intensive care unit	0919Feminine character103	SP+HI
1555	史加凯	male	2year	Throat swab	Department of pediatrics	0919Feminine character104	BOV+SP+HI
1557	刘沐晨	male	3year	Throat swab	Department of pediatrics	0920Feminine character1	HRVSP+MP
1558	李欣洋	male	4year	Throat swab	Department of pediatrics	0921Feminine character101	SP+MP
1559	刘维成	male	3year	Throat swab	Department of pediatrics	0921Feminine character102	SP
1561	段钦浩	male	6year	Throat swab	Department of pediatrics	0921Feminine character104	HRV+SP+MP+RSV
1563	刘籽熠	male	1year	Throat swab	Department of pediatrics(家化)	0921Feminine character106	SP+PIV+HI
1565	司孟轩	male	2year	Throat swab	Department of pediatrics	0922Feminine character2	SP
1566	杨博少	male	5month	Throat swab	Department of pediatrics	0922Feminine character3	HRV+SP+RSV
1567	彭宇晖	male	10month	Throat swab	Children's intensive care unit	0922Feminine character4	SP
1568	叶宇轩	male	5year	Throat swab	Department of pediatrics	0923Feminine character1	SP+PIV
1569	宋东霖	male	5year	Throat swab	Department of pediatrics	0923Feminine character2	SP+PIV
1571	刘铭宇	male	1year	Throat swab	Department of pediatrics	0924Feminine character1	SP+PIV
1572	伊泽奇	male	6year	Throat swab	Children's intensive care unit	0924Feminine character2	HRV+SP+HI
1573	宋元伟	male	5month	Throat swab	Children's intensive care unit	0924Feminine character3	HRV
1574	李沐辰	male	4month	Throat swab	Department of pediatrics	0925Feminine character1	HRV+SP
1575	韩明洋	male	5year	Throat swab	Department of pediatrics	0925Feminine character2	SP+MP+HI
1577	崔恬溪	male	2year	Throat swab	Department of pediatrics	0925Feminine character4	SP+HI
1578	霍传鸿	male	3year	Throat swab	Department of pediatrics(家化)	0926Feminine character1	SP+RSV
1579	尹景林	male	7month	Throat swab	Department of pediatrics(家化)	0926Feminine character2	HRV
1581	李铭辰	male	1year	Throat swab	Department of pediatrics(家化)	0927Feminine character1	SP+RSV+HRV（弱阳）
1582	张宸恺	male	4year	Throat swab	Department of pediatrics	0927Feminine character2	#NAME?
1585	宁浩然	male	7year	Throat swab	Children's intensive care unit	0927Feminine character5	SP+MP
1586	崔易橙	male	4month	Throat swab	Children's intensive care unit	0927Feminine character6	#NAME?
1588	司瀚林	male	5year	Throat swab	Department of pediatrics	0928Feminine character201	HRV+SP+MP+HI
1589	魏屹宸	male	1year	Throat swab	Department of pediatrics	0928Feminine character202	HRV+SP
1590	任坊辰	male	5year	Throat swab	Department of pediatrics(家化)	0928Feminine character203	HRV+SP
1592	刘继龙	male	6month	Throat swab	Department of pediatrics	0928Feminine character205	HRV+SP+PIV
1594	张溢展	male	3year	Throat swab	杏园Department of pediatrics	L0928Feminine character2	SP+HI
1595	王秉泽	male	9year	Throat swab	Department of pediatrics(家化)	0929Feminine character1	SP+MP
1596	郑钰霖	male	5month	Throat swab	Department of pediatrics	0929Feminine character2	SP+RSV
1598	马铭辰	male	3month	Throat swab	Children's intensive care unit	0929Feminine character4	SP+HI+RSV
1599	扈展硕	male	3year	肺泡Lavage solution	Department of pediatrics	0929Feminine character5	MP+RSV
1601	李正杨	male	5month	Throat swab	Department of pediatrics(家化)	0930Feminine character2	SP
1603	刘昊林	male	5year	Throat swab	Department of pediatrics	0930Feminine character4	SP+MP
1604	邢竣熙	male	4year	Throat swab	Department of pediatrics	0930Feminine character5	SP+RSV
1605	张北柠	male	1year	Throat swab	Department of pediatrics	0930Feminine character6	SP
1606	魏永昊	male	1year	Throat swab	杏园Department of pediatrics	2021-10-02	SP+RSV
1608	裴俞森	male	3year	Throat swab	Department of pediatrics	2021-10-02	SP+RSV+HI(弱阳)
1609	谢宗峻	male	12year	Throat swab	Department of pediatrics	2021-10-02	MP
1610	常书嘉	male	1year	Throat swab	Department of pediatrics	2021-10-02	HRV
1611	宋明睿	male	9year	Throat swab	Department of pediatrics	2021-10-02	MP
1612	王冠霖	male	5year	Throat swab	Children's intensive care unit	2021-10-02	HRV+SP+HI
1614	刘浩宇	male	3year	Throat swab	Children's intensive care unit	2021-10-02	SP
1615	陈渝杭	male	27day	Throat swab	Neonatology ward	2021-10-02	RSV
1616	宫浩阳	male	12month	Throat swab	Department of pediatrics	2021-10-02	SP+PIV
1617	王俊翊	male	11month	Throat swab	Department of pediatrics	2021-10-02	HRV+SP+HI+HPMV
1619	杨云浩	male	7year	Throat swab	Department of pediatrics	2021-10-02	MP
1620	孙浩铭	male	4year	Throat swab	Department of pediatrics	2021-10-02	SP+RSV+HI(弱阳)
1621	张博睿	male	9year		Department of pediatrics	2021-10-04	Feminine character
1624	张艺赫	male	6year		Department of pediatrics	2021-10-04	Feminine character
1627	洪嘉奕	male	4month		Department of pediatrics	2021-10-08	Feminine character
1629	张艺赫	male	6year	Throat swab	Children's intensive care unit	2021-10-04	HRV+SP
1630	苑木辰	male	1year	Throat swab	Department of pediatrics	2021-10-04	SP
1631	李弈泽	male	2year	Throat swab	Department of pediatrics	2021-10-04	HRV+MP
1635	杨逸晨	male	5month	Throat swab	杏园Department of pediatrics	2021-10-04	SP
1636	周奕林	male	26day	Throat swab	Neonatology ward	2021-10-04	SP+RSV
1639	赵盈超	male	3year	Throat swab	Department of pediatrics	2021-10-04	HRV+SP+RSV
1642	张奕博	male	29day	Throat swab	Neonatology ward	2021-10-06	HRV+HI
1643	赵子翔	male	5year	肺泡Lavage solution	Department of pediatrics	2021-10-06	MP
1645	宋元伟	male	6month	Throat swab	Department of pediatrics	2021-10-06	HRV（弱阳性）+PIV+RSV
1647	赵笙烨	male	11month	Throat swab	Department of pediatrics(家化)	2021-10-06	SP+RSV
1648	陈祥睿	male	7year	Throat swab	Department of pediatrics	2021-10-06	SP+MP
1650	王嘉祥	male	6month	Throat swab	Department of pediatrics	2021-10-06	（弱阳性）+SP
1652	刘峻豪	male	3year	Throat swab	Department of pediatrics	2021-10-06
1653	杨铠豪	male	7year	Throat swab	Department of pediatrics	2021-10-06	SP+MP
1654	尹上恩	male	8month	Throat swab	Department of pediatrics	2021-10-06	SP+PIV+HI
1655	周子皓	male	5year	Throat swab	Department of pediatrics	2021-10-06	PIV
1658	吕易航	male	2year	Throat swab	Department of pediatrics	2021-10-06	SP+MP
1659	刘敬泽	male	3year	Throat swab	Department of pediatrics	2021-10-06	BOV+SP
1660	汪瑞姣之子	male	2month	Throat swab	Neonatology ward	2021-10-08	SP+RSV
1662	牛成熠	male	6month	Throat swab	Department of pediatrics	2021-10-08	HRV+SP+RSV
1670	侯熠洲	male	3year	Throat swab	Department of pediatrics(家化)	2021-10-08	SP
1672	李俊彦	male	1year	Throat swab	Department of pediatrics	2021-10-09	HRV+SP
1674	王若宇	male	2year	Throat swab	Department of pediatrics	2021-10-09	SP+HI+RSV
1678	吉彦卿	male	3year	Throat swab	Department of pediatrics	2021-10-11	HRV（弱阳性）+SP
1680	路峻丞	male	8year	Throat swab	Department of pediatrics	2021-10-11	SP（弱阳性）+MP
1684	周圣宸	male	2year	Throat swab	Children's intensive care unit	2021-10-11	SP+PIV
1689	许家庆	male	2year	Throat swab	Department of pediatrics	2021-10-11	SP+HI+RSV
1692	王煦博	male	5year	Throat swab	Department of pediatrics	2021-10-12	MP
1694	王晟霖	male	2month	Throat swab	Department of pediatrics	2021-10-12	RSV
1695	石梓君	male	3year	Throat swab	Children's intensive care unit	2021-10-12	SP
1696	石羽诺	male	2year	Throat swab	Department of pediatrics	2021-10-12	SP+RSV
1697	李沐霖	male	2month	Throat swab	Neonatology ward	2021-10-12	Feminine character
1698	侯金垚	male	8year	Throat swab	Children's intensive care unit	2021-10-13	Feminine character
1699	侯金垚	male	8year	疱疹液	Department of pediatrics	2021-10-13	Feminine character
1702	张骐策	male	2month	Throat swab	Children's intensive care unit	2021-10-13	RSV
1704	蔡亦宸	male	4month	Throat swab	杏园Department of pediatrics	2021-10-14	SP+MP+HI
1709	秦一函	male	5year	Throat swab	Department of pediatrics	2021-10-14	#NAME?
1711	张钦瀚	male	2year	Throat swab	Children's intensive care unit	2021-10-15	SP+RSV
1712	李建丰	male	2year	Throat swab	Children's intensive care unit	2021-10-15	HRV+SP
1714	张钦瀚	male	2year		Department of pediatrics	2021-10-15	Feminine character
1716	耿明泽	male	4year	Throat swab	Department of pediatrics	2021-10-15	SP
1717	孙梓钧	male	9year	Throat swab	Department of pediatrics	2021-10-15	SP+MP
1718	毕翊轩	male	12day	Throat swab	Neonatology ward	2021-10-15	Feminine character
1719	张畅	male	8month	肺泡Lavage solution	Children's intensive care unit	2021-10-15	HRV+RSV
1721	王珺熠	male	14month		Department of pediatrics	2021-10-16	Feminine character
1724	张梓硕	male	3month	Throat swab	Department of pediatrics	2021-10-16	HRV+SP
1727	郑祐麒	male	20day	Throat swab	Neonatology ward	2021-10-18	HI+RSV
1728	徐翯伦	male	3year		Department of pediatrics	2021-10-18	Feminine character
1731	王文乐	male	1year	Throat swab	Department of pediatrics	2021-10-18	SP
1735	张轩铭	male	7year	Throat swab	Department of pediatrics	2021-10-18	IVB+SP+MP
1736	胡柏聿	male	3year	Throat swab	Children's intensive care unit	2021-10-18	SP+RSV
1739	吴童宇	male	7year	Throat swab	Department of pediatrics	2021-10-18	SP+MP
1740	杜明择	male	7year	Throat swab	Department of pediatrics	2021-10-18	SP+MP（弱阳性）
1741	石绍智	male	2month	Throat swab	Department of pediatrics	2021-10-18	RSV
1743	王浩宇	male	7year	Throat swab	Department of pediatrics	2021-10-18	SP+MP+HI
1745	温少轩	male	5year	Throat swab	Children's intensive care unit	2021-10-18	Feminine character
1747	黄嘉桐	male	7year	肺泡Lavage solution	Department of pediatrics	2021-10-19	MP
1748	侯承轩	male	7year	肺泡Lavage solution	Department of pediatrics	2021-10-19	MP
1749	盛宇凡	male	1month	Throat swab	Neonatology ward	2021-10-19	#NAME?
1750	李良燚	male	6year	Throat swab	Department of pediatrics	2021-10-19	SP+MP
1751	吴浩源	male	3year	Throat swab	Department of pediatrics	2021-10-19	HRV+SP+流感嗜血感觉
1752	聂启焱	male	9month	Throat swab	Department of pediatrics	2021-10-19	Feminine character
1753	孙宇泽	male	9year	Throat swab	Department of pediatrics	2021-10-19	SP+MP
1755	赵晨皓	male	8year	Throat swab	Department of pediatrics	2021-10-19	MP+HI
1757	邢云齐	male	7year	Throat swab	Department of pediatrics	2021-10-19	SP+MP
1758	徐梓康	male	4year	Throat swab	Department of pediatrics	2021-10-19	HRV+SP+HI
1760	林弘祎	male	8year	Throat swab	Department of pediatrics	2021-10-20	SP+MP
1761	刘开宇	male	8year	Throat swab	Department of pediatrics	2021-10-20	MP
1762	陈乃辉	male	9year	Throat swab	Department of pediatrics	2021-10-20	SP
1763	孙梓皓	male	4year	Throat swab	Department of pediatrics	2021-10-20	SP+MP
1769	王义进	male	3year	Throat swab	Department of pediatrics	2021-10-21	#NAME?
1771	王玉鑫	male	4year	Throat swab	Department of pediatrics	2021-10-21	SP+MP
1772	罗煜博	male	1month	Throat swab	Neonatology ward	2021-10-21	HRV+RSV
1776	刘晓晨之子	male	21day	Throat swab	Neonatology ward	2021-10-22	Feminine character
1777	王梦达	male	8year	Throat swab	Department of pediatrics	2021-10-22	SP+MP
1781	田梓辰	male	7year	Throat swab	Department of pediatrics(家化)	2021-10-22	SP+MP
1784	王灵恩之子	male	3month	Throat swab	Neonatology ward	2021-10-23	Feminine character
1785	李京皓	male	17day	Throat swab	Neonatology ward	2021-10-23	SP
1789	沙作骏	male	2year	Throat swab	Department of pediatrics	2021-10-23	HRV+SP
1792	李明宇	male	5year	Throat swab	Department of pediatrics	2021-10-23	SP+MP
1793	单沐宸	male	4month	Throat swab	Department of pediatrics	2021-10-23	HRV
1794	周子祺	male	6year	Throat swab	Department of pediatrics	2021-10-23	HRV+SP+MP
1796	巩睿聪	male	1year	Throat swab	Department of pediatrics	2021-10-25	SP+MP+HCOV
1797	赵衍锌	male	4year	Throat swab	Department of pediatrics	2021-10-25	HRV+SP
1798	石轩晖	male	9year	Throat swab	Department of pediatrics	2021-10-25	SP+MP
1799	王文哲	male	8year	Throat swab	Department of pediatrics	2021-10-25	SP
1802	王沐禾	male	5year	Throat swab	Department of pediatrics	2021-10-25	SP+MP
1807	杨博成	male	6year	Throat swab	Department of pediatrics	2021-10-25	SP+MP+HI
1808	王冠尧	male	9year	肺泡Lavage solution	Department of pediatrics	2021-10-25	MP
1809	赵光宇	male	1year	Throat swab	Department of pediatrics	2021-10-25	BOV+SP
1812	王郅程	male	8year	Throat swab	Department of pediatrics(家化)	2021-10-25	SP+MP
1813	赵楠昕	male	2month	Throat swab	Department of pediatrics	2021-10-25	IVB+SP+RSV
1815	司文玲之子	male	1month	Throat swab	Neonatology ward	2021-10-25	SP
1817	王梓铭	male	4year	Throat swab	Department of pediatrics	2021-10-26	SP
1818	毕效宁	male	3year	Throat swab	Department of pediatrics	2021-10-26	HRV
1822	郭佳毅	male	2year	Throat swab	杏园Department of pediatrics	2021-10-27	SP+MP
1823	赵星乔	male	1year	Throat swab	Department of pediatrics	2021-10-27	SP
1824	李俊豪	male	7year	Throat swab	Department of pediatrics	2021-10-27	SP+MP
1825	孙成睿	male	3year	Throat swab	Department of pediatrics	2021-10-27	SP
1828	朱子航	male	4month	Throat swab	Department of pediatrics	2021-10-27	HRV+SP
1829	李尚易	male	3year	Throat swab	Department of pediatrics	2021-10-27	HRV+SP
1832	韩晓健之子	male	19day	Throat swab	Neonatology ward	2021-10-28	SP+RSV
1834	胡竣博	male	1year	Throat swab	Department of pediatrics	2021-10-28	HRV+SP+PIV+RSV
1835	李政原	male	7year	Throat swab	Department of pediatrics	2021-10-28	HRV+SP
1836	刘洪硕	male	6year	Throat swab	Department of pediatrics	2021-10-28	SP+MP+HI（弱阳）
1837	赵浩全	male	7year	Throat swab	Department of pediatrics	2021-10-28	SP+MP
1838	陈恩博	male	8year	Throat swab	Department of pediatrics	2021-10-28	SP+MP（弱阳性）
1840	郑鸿骋	male	7year	Throat swab	Department of pediatrics	2021-10-28	SP+MP（弱阳性）
1841	白兴烁	male	11month	Throat swab	Children's intensive care unit	2021-10-28	SP+IVA+HCOV
1842	王麒	male	1year	Throat swab	Children's intensive care unit	2021-10-29	SP+RSV
1846	王子睿	male	7year	Throat swab	Department of pediatrics	2021-10-29	SP+MP
1850	张景远	male	4year	Throat swab	Department of pediatrics	2021-10-29	SP+MP
1851	刘鑫瑞	male	2year	Throat swab	Department of pediatrics(家化)	2021-10-29	SP+HI+RSV
1852	郑俊泽	male	4year	Throat swab	Department of pediatrics	2021-10-29	SP
1853	王骏陶	male	6year	Throat swab	Department of pediatrics(家化)	2021-10-29	SP+RSV
1854	常逸鸣	male	1year	Throat swab	Children's intensive care unit	2021-10-29	SP+HI（弱阳性）
1855	崔允睿	male	3month	Throat swab	Children's intensive care unit	2021-10-31	Feminine character
1857	胡海英大子	male	5day	Throat swab	Neonatology ward	2021-10-31	Feminine character
1858	张俊嘉	male	4year	Throat swab	Department of pediatrics	2021-10-31	SP+MP+HI
1859	孙屹垚	male	6year	Throat swab	Department of pediatrics	2021-10-31	MP
1861	冯彦淇	male	1year	Throat swab	Department of pediatrics	2021-10-31	BOV+SP
1862	韩萧尘	male	7month	Throat swab	Department of pediatrics	2021-10-31	SP
1863	朱秀娟之子	male	18day	Throat swab	Neonatology ward	2021-10-31	RSV
1864	韩东呈	male	29day	Throat swab	Neonatology ward	2021-10-31	RSV
1865	常逸鸣	male	17month		Department of pediatrics	2021-10-31	Feminine character
1866	邹浩林	male	3year	Throat swab	Department of pediatrics	2021-10-31	SP+HI
1869	董泓成	male	7year	Throat swab	Department of pediatrics	2021-10-31	SP+MP
1870	姚志远	male	7year	Throat swab	Department of pediatrics	2021-10-31	SP
1871	段昌润	male	3year	Throat swab	Department of pediatrics	2021-10-31	HRV+SP+MP+RSV
1873	周子皓	male	5year	Throat swab	Department of pediatrics(家化)	2021-10-31	MP
1876	吕东晓	male	10year	Throat swab	Department of pediatrics	2021-11-01	SP+CP+HI
1877	朱思鸣	male	1year	Throat swab	Department of pediatrics	2021-11-01	SP+CP
1880	孙皓轩	male	1year	Throat swab	Children's intensive care unit	2021-11-01	BOV(±)+HCOV
1881	张嘉旭	male	10year	Throat swab	Department of pediatrics	2021-11-01	Feminine character
1882	张煦宸	male	2month	Throat swab	Children's intensive care unit	2021-11-02	Feminine character
1883	马沅溪	male	3month	Throat swab	Children's intensive care unit	2021-11-02	SP
1885	骆奕承	male	7month	Throat swab	杏园Department of pediatrics	2021-11-02	Feminine character
1889	刘冠恺	male	7month	Throat swab	Department of pediatrics	2021-11-02	SP+HPMV
1892	李明隆	male	6year	Throat swab	Department of pediatrics	2021-11-03	HRV+SP+CP
1893	王品越	male	11year	Throat swab	Department of pediatrics	2021-11-03	HRV+SP+CP
1894	王子元	male	3year	Throat swab	Department of pediatrics	2021-11-03	SP+HI
1897	翟近煜	male	2month	Throat swab	Department of pediatrics(家化)	2021-11-03	HI
1901	车牧耘	male	3year	Throat swab	Department of pediatrics	2021-11-03	SP+PIV+HI
1902	郑祐麒	male	2month	Throat swab	Children's intensive care unit	2021-11-03	HRV+HI
1903	李柯润	male	2year	Throat swab	Children's intensive care unit	2021-11-03	SP+IVA
1906	于丰豪	male	2year	Throat swab	Children's intensive care unit	2021-11-04	SP
1912	陈飞扬	male	7year	Throat swab	Department of pediatrics	2021-11-04	SP+CP
1915	孙梓轩	male	5year	Throat swab	Department of pediatrics(家化)	2021/11/5/6	SP+HI
1916	滕则钧	male	7year	Throat swab	Department of pediatrics(家化)	2021-11-05	SP+CP
1917	华果峻	male	8year	Throat swab	Department of pediatrics	2021-11-05	SP+CP
1919	赵星印	male	6year	Throat swab	Department of pediatrics	2021-11-05	SP+CP
1920	孟晨宇	male	5month	Throat swab	Department of pediatrics	2021-11-05	SP+RSV
1921	李成浩	male	10year	Throat swab	Department of pediatrics(家化)	2021-11-05	SP+CP
1922	张怀瑾	male	1year	Throat swab	Children's intensive care unit	2021-11-05	SP
1924	孙嘉懿	male	4year	Throat swab	Department of pediatrics	2021-11-06	SP+HI+BOV+xi
1925	边泓旭	male	6year	Throat swab	Department of pediatrics(家化)	2021-11-06	SP+CP+HI
1926	王煜辰	male	1year	Throat swab	Department of pediatrics	2021-11-06	SP+CP+HI
1927	王康宁	male	6year	Throat swab	Department of pediatrics	2021-11-06	SP+CP
1928	杨贺铮	male	7year	Throat swab	Department of pediatrics(家化)	2021-11-06	SP+CP
1929	许宸硕	male	6year	Throat swab	Department of pediatrics	2021-11-06	SP+CP
1930	赵泺达	male	8year	Throat swab	Department of pediatrics	2021-11-06	SP+CP
1932	刘旭航	male	8year	Throat swab	Children's intensive care unit	2021-11-06	SP+HI
1934	高瀚喆	male	1year	Throat swab	杏园Department of pediatrics	2021-11-08	SP+PIV+CP
1935	王惠之子	male	10day	Throat swab	Neonatology ward	2021-11-08	RSV
1937	孔景锐	male	6year	Throat swab	Department of pediatrics	2021-11-08	SP+CP
1940	刘梓杨	male	12year	Throat swab	Department of pediatrics	2021-11-08	Feminine character
1941	臧浩宇	male	8year	Throat swab	Department of pediatrics(家化)	2021-11-08	CP
1942	刘绪辰	male	4year	Throat swab	Department of pediatrics	2021-11-08	SP+CP+HI
1943	高嘉翊	male	5year	Throat swab	Department of pediatrics	2021-11-08	xi+HRV+SP+CP+HI(+Feminine character)
1945	于允言	male	4year	Throat swab	Children's intensive care unit	2021-11-08	CP
1946	周璟博	male	3year	Throat swab	Department of pediatrics(家化)	2021-11-08	BOV+SP
1947	周冠宇	male	9year	Throat swab	Children's intensive care unit	2021-11-08	SP+CP
1948	周奕霖	male	8year	Throat swab	Department of pediatrics(家化)	2021-11-08	PIV+CP
1950	肖明旭	male	6year	Throat swab	Department of pediatrics	2021-11-09	CP
1953	苗雨辰	male	9year	Throat swab	Department of pediatrics	2021-11-09	SP
1954	李盛有	male	7year	Throat swab	Department of pediatrics	2021-11-09	SP+CP+HI
1956	靳巴图	male	7year	Throat swab	Department of pediatrics	2021-11-09	SP+CP
1958	周冠宇	male	9year	肺泡Lavage solution	Children's intensive care unit	2021-11-09	CP
1960	邵安泽	male	2month	Throat swab	Children's intensive care unit	2021-11-09	RSV
1961	邢云歌	male	2month	Throat swab	Children's intensive care unit	2021-11-10	SP+RSV
1962	董维皓	male	2month	Throat swab	Children's intensive care unit	2021-11-10	SP+RSV
1965	夏逸辰	male	3year	Throat swab	Department of pediatrics	2021-11-10	SP
1966	张桐硕	male	7year	Throat swab	Department of pediatrics	2021-11-10	SP+CP+HI
1967	邵麒赫	male	7year	Throat swab	Department of pediatrics	2021-11-10	SP+CP
1971	李墨	male	6month	Throat swab	Children's intensive care unit	2021-11-10	HRV+SP+HI
1972	杨久青	male	7year	Throat swab	Department of pediatrics	2021-11-10	BOV(+Feminine character)+CP
1973	王梓航	male	8year	Throat swab	Department of pediatrics	2021-11-11	SP+CP
1974	李良煜	male	6year	Throat swab	杏园Department of pediatrics	2021-11-11	SP+CP
1976	张秉远	male	3year	Throat swab	Department of pediatrics	2021-11-11	SP+CP
1977	于少卿	male	5year	Throat swab	Department of pediatrics	2021-11-11	SP+CP+HI
1979	王一默	male	2month	Throat swab	Children's intensive care unit	2021-11-11	BOV(+Feminine character)
1981	王一诺	male	7year	Throat swab	Department of pediatrics	2021-11-12	HI
1982	孙浩铭	male	4year	Throat swab	Department of pediatrics	2021-11-12	HRV+SP+CP
1986	孙梓翔	male	7year	Throat swab	Department of pediatrics	2021-11-12	SP+CP
1987	刘学洋	male	4month	Throat swab	Children's intensive care unit	2021-11-12	SP+RSV
1989	王熙尊	male	4month	Throat swab	Department of pediatrics	2021-11-13	HRV
1997	刘滋圣哲	male	6year	Throat swab	Department of pediatrics	2021-11-13	SP+CP
1999	王翊宸	male	4year	Throat swab	Department of pediatrics	2021-11-13	SP
2000	王朔	male	3year	Throat swab	Department of pediatrics	2021-11-13	SP+HI
2001	孙思程	male	3month	Throat swab	Children's intensive care unit	2021-11-13	SP+PIV
2002	田莲赫	male	1year	Throat swab	Children's intensive care unit	2021-11-15	SP
2003	魏泽晨	male	10year	Throat swab	Department of pediatrics	2021-11-15	CP+HI
2008	杨一航	male	1year	Throat swab	Department of pediatrics	2021-11-15	SP+HI+RSV
2009	李昊阳	male	8month	Throat swab	Department of pediatrics	2021-11-15	SP
2011	孙一策	male	7year	Throat swab	Department of pediatrics	2021-11-15	SP
2012	周钰轩	male	7year	Throat swab	Department of pediatrics	2021-11-15	SP+CP
2014	许嘉煜	male	26day	Throat swab	Neonatology ward	2021-11-15	Feminine character
2016	武玉芝之子	male	19day	Throat swab	Neonatology ward	2021-11-16	RSV
2018	刘昱皓	male	2month	Throat swab	Neonatology ward	2021-11-16	SP+PIV+RSV
2020	李禹泽	male	2month	Throat swab	Department of pediatrics	2021-11-16	SP+RSV
2022	杨佳豪	male	1year	Throat swab	Department of pediatrics	2021-11-16	SP+RSV
2023	孙子浩	male	3year	Throat swab	Department of pediatrics	2021-11-16	HRV+SP
2024	张皓铭	male	7year	Throat swab	Department of pediatrics	2021-11-16	SP+CP
2027	张凌瑜	male	6year	Throat swab	Children's intensive care unit	2021-11-16	SP
2028	王俊霖	male	4month	Throat swab	杏园Department of pediatrics	2021-11-17	PIV
2029	刘子烁	male	3year	Throat swab	杏园Department of pediatrics	2021-11-17	SP
2032	王竞琨	male	1year	Throat swab	Department of pediatrics	2021-11-17	BOV+SP+PIV+IVA
2033	姜昊辰	male	6year	Throat swab	Department of pediatrics	2021-11-17	SP(+Feminine character)
2034	常昊宇	male	5year	Throat swab	Department of pediatrics	2021-11-17	SP+CP+HI(+Feminine character)
2035	谢佳佑	male	6year	Throat swab	Department of pediatrics	2021-11-17	SP+CP
2036	孙宁阳	male	3year	Throat swab	Department of pediatrics	2021-11-17	SP
2037	宋铭梵	male	2year	Throat swab	Department of pediatrics	2021-11-17	SP
2038	张栋麟	male	10year	Throat swab	Department of pediatrics	2021-11-17	SP+CP
2039	张凌瑜	male	6year		Department of pediatrics	2021-11-18	T+SP
2040	李浩睿	male	10year	Throat swab	Department of pediatrics	2021-11-18	SP+HI
2041	刘昀哲	male	8year	Throat swab	Department of pediatrics	2021-11-18	SP+CP
2042	宋琛旭	male	5year	Throat swab	Department of pediatrics	2021-11-18	SP+CP
2043	郑砚泽	male	3year	Throat swab	Department of pediatrics	2021-11-18	HRV+SP
2044	樊嘉骏	male	5year	Throat swab	Department of pediatrics	2021-11-18	HRV+SP+HI
2047	胡珞晞	male	10month	Throat swab	Department of pediatrics	2021-11-18	HRV+SP
2049	孙子骐	male	11year	Throat swab	Department of pediatrics	2021-11-18	SP
2050	郝俊锡	male	7year	Throat swab	Department of pediatrics	2021-11-18	SP+CP
2052	徐铭坤	male	6year	Throat swab	Department of pediatrics	2021-11-18	SP+CP+RSV
2053	王清浩	male	3year	Throat swab	Department of pediatrics	2021-11-18	SP+IVA+HI
2055	翟昶森	male	2month	Throat swab	Neonatology ward	2021-11-19	SP+RSV
2056	崔昕宇	male	1year	Throat swab	Children's intensive care unit	2021-11-19	HRV+SP
2060	肖辰熙	male	1year	Throat swab	Department of pediatrics	2021-11-19	SP+HI
2064	黄煜轩	male	3year	Throat swab	杏园Department of pediatrics	2021-11-20	HRV+HI
2065	李睿泽	male	7year	Throat swab	Department of pediatrics	2021-11-20	SP+CP
2067	高启翔	male	8year	Throat swab	Department of pediatrics	2021-11-20	SP+CP
2069	殷浩翔	male	6year	Throat swab	Department of pediatrics	2021-11-20	SP
2071	张景瑞	male	3year	Throat swab	Children's intensive care unit	2021-11-20	SP
2075	杜米乐	male	2year	Throat swab	Children's intensive care unit	2021-11-22	SP+HI
2077	张皓宇	male	8year	Throat swab	Department of pediatrics	2021-11-22	SP+CP
2078	王玺岳	male	3year	Throat swab	Department of pediatrics	2021-11-22	SP+HI+RSV
2079	聂俊滕	male	7year	Throat swab	Department of pediatrics	2021-11-22	SP
2087	滕麒凯	male	3year	Throat swab	Department of pediatrics	2021-11-22	SP
2089	刘鹏羽	male	6year	Throat swab	Children's intensive care unit	2021-11-22	SP
2093	李轩熠	male	3year	Throat swab	Department of pediatrics	2021-11-23	SP
2094	崔誉曦	male	6year	Throat swab	Department of pediatrics	2021-11-23	SP+CP+HI
2097	李亦宸	male	6year	Throat swab	Department of pediatrics	2021-11-23	SP+CP
2098	高兆东	male	2year	Throat swab	Department of pediatrics	2021-11-23	SP
2099	沈奕宸	male	2month	Throat swab	Children's intensive care unit	2021-11-23	SP+RSV
2100	吕嘉乐	male	25day	Throat swab	Neonatology ward	2021-11-24	SP
2103	孙清枫	male	4year	Throat swab	Department of pediatrics(家化)	2021-11-24	SP+RSV
2106	王浩轩	male	6year	Throat swab	Department of pediatrics	2021-11-24	SP+HI
2107	孔景钰	male	4year	Throat swab	Department of pediatrics	2021-11-24	SP+CP
2108	张轩瑞	male	6year	Throat swab	Department of pediatrics	2021-11-24	CP+HI(+Feminine character)
2109	张宸祎	male	7year	Throat swab	Department of pediatrics	2021-11-24	SP+CP
2114	胡智清	male	7month	Throat swab	Department of pediatrics	2021-11-24	SP+HI
2119	刘潇扬	male	3year	Throat swab	Department of pediatrics	2021-11-25	SP+RSV
2122	宋佳恩	male	7year	Throat swab	Department of pediatrics(家化)	2021-11-25	CP
2123	王君豪	male	1year	Throat swab	Department of pediatrics	2021-11-25	HRV+SP
2124	沙心皓	male	8year	Throat swab	Department of pediatrics(家化)	2021-11-25	SP+CP
2125	杨怀森	male	7year	Throat swab	Department of pediatrics	2021-11-25	SP+CP
2127	胡辰硕	male	1year	Throat swab	Children's intensive care unit	2021-11-25	xi+SP
2128	李明昊	male	8year	Throat swab	Department of pediatrics	2021-11-25	SP+CP
2129	路亦霖	male	4year	Throat swab	Department of pediatrics	2021-11-25	SP+HI
2133	黄云帆	male	4year	Throat swab	Department of pediatrics	2021-11-26	SP+HI
2134	杜昊泽	male	4year	Throat swab	Department of pediatrics	2021-11-26	HRV+SP+CP+HI
2138	张俊琪	male	25day	Throat swab	Neonatology ward	2021-11-27	HRV
2142	侯林佑	male	4month	Throat swab	杏园Department of pediatrics	2021-11-27	HCOV
2143	赵晨熙	male	7year	Throat swab	杏园Department of pediatrics	2021-11-27	SP+CP+HI
2147	刘景臻	male	3year	Throat swab	Children's intensive care unit	2021-11-27	SP
2148	毕程博	male	2year	Throat swab	Children's intensive care unit	2021-11-29	SP+IVA
2149	平宝瑞	male	1year	Throat swab	杏园Department of pediatrics	2021-11-29	SP+PIV
2154	毕程博	male	2year		Department of pediatrics	2021-11-29	Feminine character
2155	韩伟铭	male	4year	Throat swab	Department of pediatrics	2021-11-29	HRV+SP+CP
2156	李冉	male	8year	Throat swab	Department of pediatrics	2021-11-29	SP+CP
2157	王鸿轩	male	9year	Throat swab	Department of pediatrics	2021-11-29	CP
2158	张铭烁	male	6year	肺泡Lavage solution	Department of pediatrics(家化)	2021-11-30	CP
2159	蔡泽义	male	7year	Throat swab	Children's intensive care unit	2021-11-30	IVA
2160	蔡泽善	male	7year	Throat swab	Children's intensive care unit	2021-11-30	SP+IVA
2165	申昀卓	male	1year	Throat swab	Department of pediatrics(家化)	2021-11-30	SP+CP
2167	张峻豪	male	4year	Throat swab	Department of pediatrics	2021-11-30	HCOV
2168	郝炳赫	male	2year	Throat swab	Department of pediatrics	2021-11-30	xi+SP+HI+RSV
2169	于格非	male	1year	Throat swab	Children's intensive care unit	2021-11-30	SP
3942	田贺铭	male	2year	Throat swab	Department of pediatrics	2022.9.2	SP+IVB+季节性季节性H3N2病毒N2
3944	黄程程之子	male	2day	Throat swab	Neonatology ward	2022.9.3	Feminine character
3945	黄淑萍之子	male	3day	Throat swab	Neonatology ward	2022.9.3	Feminine character
3948	韩啸之子	male	1day	Throat swab	Neonatology ward	2022.9.5	Feminine character
3951	公国英之子	male	1day	Throat swab	Neonatology ward	2022.9.5	SP+Feminine character
3953	房昱程	male	2year	Throat swab	Department of pediatrics	2022.9.5	SP+CP+HCOV
3954	梁奕泽	male	1year	Throat swab	Department of pediatrics	2022.9.5	Feminine character
3955	赵浚赫	male	16day	Throat swab	Neonatology ward3楼家化病房	2022.9.6	HCOV
3958	王胤琦	male	1month	Throat swab	Neonatology ward科门诊	2022.9.6	SP+HRV
3961	李昱洁之子	male	17时	Throat swab	Neonatology ward	2022.9.8	Feminine character
3963	宫晟茗	male	3year	Throat swab	Children's intensive care unit	2022.9.9	SP
3964	翟牧川	male	5month	Throat swab	Children's intensive care unit	2022.9.9	HCOV
3965	陈明博	male	5year	Throat swab	Department of pediatrics	2022.9.9	SP
3972	王屿洋	male	21day	Throat swab	Neonatology ward3楼家化病房	2022.9.12	SP
3974	邵泽明	male	7month	Throat swab	Department of pediatrics	2022.9.13	SP+PIV+HI
3979	张铠驿	male	7year		Department of pediatrics	2022.9.14	Feminine character
3982	孙赫伟	male	7year	Throat swab	Children's intensive care unit	2022.9.15	SP
3984	孙赫伟	male	7year		Department of pediatrics	2022.9.15	Feminine character
3986	高羽之子	male	22时	Throat swab	Neonatology ward	2022.9.16	Feminine character
3988	耿启诚	male	3year	Throat swab	Department of pediatrics	2022.9.17	SP
3991	毛翊晗	male	2year	Throat swab	Department of pediatrics(家化)	2022.9.17	SP
3994	张瑾浩	male	7month	Throat swab	Department of pediatrics	2022.9.19	SP
3995	刘晓晴之子	male	25day	Throat swab	Neonatology ward	2022.9.19	Feminine character
3996	孟子谨	male	10month	Throat swab	Children's intensive care unit	2022.9.19	PIV
3997	于恒煦	male	4year	Throat swab	Children's intensive care unit	2022.9.19	HRV+SP
3999	陈琼之子	male	20day	Throat swab	Neonatology ward	2022.9.20	IVB+季节性季节性H3N2病毒N2
4000	李睿宸	male	3year	Throat swab	Children's intensive care unit	2022.9.21	PIV
4004	邵锦鳌	male	9year	Throat swab	Department of pediatrics	2022.9.22	IVB+季节性季节性H3N2病毒N2+SP
4006	李庭毅	male	3year	Throat swab	Department of pediatrics	2022.9.23	Feminine character
4007	邵锦宸	male	3year	Throat swab	Department of pediatrics	2022.9.23	Feminine character
4011	刘俊阳	male	8year	Throat swab	Department of pediatrics	2022.9.26	IVB+季节性季节性H3N2病毒N2
4012	卜令宇	male	3year	Throat swab	Children's intensive care unit	2022.9.26	Feminine character
4015	刘璟瑞	male	1month	Throat swab	Department of pediatrics(家化)	2022.9.26	Feminine character
4016	王梦达	male	9year	Throat swab	Department of pediatrics	2022.9.26	Feminine character
4017	刘泽霖	male	3year	Throat swab	Children's intensive care unit	2022.9.26	Feminine character
4018	王铭泽	male	7month	Throat swab	Children's intensive care unit	2022.9.27	SP
4020	张璟皓	male	3year	Throat swab	Children's intensive care unit	2022.9.29	SP
4021	安卓之子	male	20时	Throat swab	Neonatology ward	2022.9.29	HRV+SP
4023	郭弘楷	male	1month	Throat swab	Neonatology ward3楼家化病房	2022.9.29	Feminine character
4024	曹钰哲	male	2year	Throat swab	Children's intensive care unit	2022.9.29	SP
4025	李文博	male	4year	Throat swab	Department of pediatrics	2022.10.1	Feminine character
4027	刘兴宇	male	6year	Throat swab	Department of pediatrics	2022.10.1	Feminine character
4028	王彦杰	male	5year	Throat swab	Department of pediatrics	2022.10.1	Feminine character
4029	边祈潼	male	3year	Throat swab	Department of pediatrics	2022.10.1	Feminine character
4030	于若朴	male	1year	Throat swab	Department of pediatrics	2022.10.1	Feminine character
4032	窦梓皓	male	3year	Throat swab	Department of pediatrics	2022.10.2	Feminine character
4035	李昊临	male	1year	Throat swab	Department of pediatrics	2022.10.3	Feminine character
4036	李一凡	male	6year	Throat swab	Department of pediatrics	2022.10.3	Feminine character
4037	王晨煜	male	5year	Throat swab	Department of pediatrics	2022.10.3	HRV
4038	王柏涛	male	3year	Throat swab	Department of pediatrics	2022.10.3	Feminine character
4040	袁梓尧	male	9month	Throat swab	Department of pediatrics	2022.10.3	Feminine character
4041	陈炫宇	male	2year	Throat swab	Department of pediatrics	2022.10.3	Feminine character
4043	孙晨曦	male	7year	Throat swab	Department of pediatrics	2022.10.3	IVB
4045	吕政洋	male	2year	Throat swab	Department of pediatrics	2022.10.3	Feminine character
4046	王昕硕	male	7month	Throat swab	Department of pediatrics	2022.10.3	HRV
4047	叶仲轩	male	1year	Throat swab	Department of pediatrics	2022.10.3	Feminine character
4048	韩俊桐	male	3year	Throat swab	Department of pediatrics	2022.10.3	HRV
4049	张浩睿	male	4year	Throat swab	Department of pediatrics	2022.10.4	IVB
4053	王嘉铉	male	6month	Throat swab	Department of pediatrics	2022.10.5	IVB
4056	路群青	male	3year	Throat swab	Department of pediatrics(家化)	2022.10.5	Feminine character
4057	桑照轩	male	3month	Throat swab	Neonatology ward科门诊	2022.10.6	Feminine character
4058	邱春赫	male	9month	Throat swab	Department of pediatrics	2022.10.7	Feminine character
4059	尚雪梅之子	male	3month	Throat swab	Neonatology ward科门诊	2022.10.8	Feminine character
4061	赵day宇	male	4year	Throat swab	Department of pediatrics	2022.10.10	Feminine character
4062	盛文谦	male	11month	Throat swab	Department of pediatrics	2022.10.11	IVB
4063	李沐洋	male	4year	Throat swab	Department of pediatrics	2022.10.12	IVB
4064	梁昊轩	male	4year	Throat swab	Department of pediatrics	2022.10.12	IVB(±)
4065	王奕森	male	8month	Throat swab	Department of pediatrics	2022.10.12	Feminine character
4066	刘柏洋	male	28day	Throat swab	Neonatology ward科门诊	2022.10.12	Feminine character
4070	丁煜安	male	3year	Throat swab	Department of pediatrics	2022.10.12	Feminine character
4072	程俊贺	male	8month	Throat swab	Department of pediatrics	2022.10.12	Feminine character
4073	伊恩瑞	male	2year	Throat swab	Department of pediatrics	2022.10.12	Feminine character
4074	张智林	male	5year	Throat swab	Department of pediatrics	2022.10.12	Feminine character
4077	周新皓	male	4year	Throat swab	Department of pediatrics	2022.10.12	IVB
4078	单垣熹	male	1year	Throat swab	Department of pediatrics	2022.10.13	Feminine character
4084	成一鸣	male	3year	Throat swab	Department of pediatrics	2022.10.16	Feminine character
4085	张齐铖	male	8year	Throat swab	Department of pediatrics	2022.10.16	Feminine character
4086	韩秉辰	male	3year	Throat swab	Department of pediatrics	2022.10.16	HRV(±)
4087	董建豪	male	10month	Throat swab	Department of pediatrics	2022.10.16	Feminine character
4088	王昱棠	male	6year	Throat swab	Department of pediatrics	2022.10.16	Feminine character
4089	殷亦潇	male	10month	Throat swab	Department of pediatrics	2022.10.16	Feminine character
4091	高贝乐	male	7year	Throat swab	Department of pediatrics	2022.10.16	Feminine character
4093	文志齐	male	4year	Throat swab	Department of pediatrics	2022.10.16	Feminine character
4094	郑咏晗	male	1year	Throat swab	Department of pediatrics	2022.10.16	Feminine character
4096	于博文	male	3year	Throat swab	Department of pediatrics	2022.10.16	Feminine character
4099	王瑜珩	male	1month	Throat swab	Department of pediatrics	2022.10.16	Feminine character
4102	韩明坤	male	7year	Throat swab	Department of pediatrics	2022.10.16	xi
4103	王恩灿	male	3year	Throat swab	Department of pediatrics	2022.10.16	Feminine character
4104	荆津程	male	4year	Throat swab	Department of pediatrics	2022.10.16	IVB
4106	张峻赫	male	6year	Throat swab	Department of pediatrics	2022.10.16	Feminine character
4107	王泓博	male	5year	Throat swab	Department of pediatrics	2022.10.16	Feminine character
4108	王睿泽	male	3year	Throat swab	Department of pediatrics	2022.10.16	RSV(±)
4109	刘复岩朔	male	4year	Throat swab	Department of pediatrics	2022.10.16	Feminine character
4110	朱明苏	male	4year	Throat swab	Department of pediatrics	2022.10.16	HRV(±)
4112	黄峻霄	male	4year	Throat swab	Department of pediatrics	2022.10.16	Feminine character
4113	房赫源	male	3year	Throat swab	Department of pediatrics	2022.10.16	HRV(±)
4115	张家浩	male	7year	Throat swab	Department of pediatrics	2022.10.16	Feminine character
4118	张俊乔	male	6year	Throat swab	Department of pediatrics	2022.10.19	CP
4120	王屿洋	male	21day	Throat swab	Neonatology ward3楼家化病房	2022.10.21	Feminine character
4121	李浩轩	male	11month	Throat swab	Department of pediatrics	2022.10.22	Feminine character
4122	张珈翊	male	2year	Throat swab	Department of pediatrics	2022.10.23	Feminine character
4123	曹梓朔	male	5month	Throat swab	Department of pediatrics	2022.10.24	Feminine character
4124	王云澈	male	11month	Throat swab	Department of pediatrics	2022.10.24	HRV
4125	郭俊赫	male	2year	Throat swab	Department of pediatrics	2022.10.24	Feminine character
4130	徐景源	male	1year	Throat swab	Department of pediatrics	2022.10.24	Feminine character
4132	李泽言	male	1year	Throat swab	Department of pediatrics(家化)	2022.10.24	Feminine character
4134	于浩铠	male	4year	Throat swab	Department of pediatrics	2022.10.24	Feminine character
4135	王嘉烁	male	7year	Throat swab	Department of pediatrics	2022.10.24	Feminine character
4137	边祈潼	male	3year	Throat swab	Department of pediatrics	2022.10.24	Feminine character
4138	孔睿文	male	3year	Throat swab	Department of pediatrics	2022.10.24	Feminine character
4141	樊昱呈	male	10month	Throat swab	Department of pediatrics	2022.10.24	Feminine character
4143	姜艺泽	male	4year	Throat swab	Department of pediatrics	2022.10.24	Feminine character
4144	阮宇嘉	male	6month	Throat swab	Department of pediatrics	2022.10.24	Feminine character
4145	张梓墨	male	3year	Throat swab	Department of pediatrics	2022.10.24	HRV
4146	高尚东	male	6year	Throat swab	Department of pediatrics	2022.10.24	IVB
4148	彭梓航	male	1year	Throat swab	Department of pediatrics	2022.10.24	Feminine character
4149	刘梓睿	male	2year	Throat swab	Department of pediatrics	2022.10.24	CP
4150	刘泊廷	male	5year	Throat swab	Department of pediatrics	2022.10.24	Feminine character
4155	李承烨	male	2year	Throat swab	Department of pediatrics	2022.10.24	HRV
4156	景宗硕	male	2year	Throat swab	Department of pediatrics	2022.10.24	Feminine character
4159	张允轩	male	7year	Throat swab	Department of pediatrics	2022.10.24	Feminine character
4162	张珺泽	male	9month	Throat swab	Department of pediatrics	2022.10.24	RSV
4163	孙熠乔	male	3year	Throat swab	Department of pediatrics	2022.10.24	Feminine character
4164	宗学赓	male	5year	Throat swab	Department of pediatrics	2022.10.24	Feminine character
4165	潘东	male	6year	Throat swab	Department of pediatrics	2022.10.24	IVB
4167	高子辰	male	4year	Throat swab	Department of pediatrics	2022.10.24	Feminine character
4169	闵盛轩	male	1year	Throat swab	Department of pediatrics	2022.10.24	xi
4173	李泊远	male	2year	Throat swab	Department of pediatrics(家化)	2022.10.24	Feminine character
4174	王铭硕	male	3year	Throat swab	Department of pediatrics	2022.10.24	Feminine character
4175	刘子洋	male	2year	Throat swab	Department of pediatrics	2022.10.24	Feminine character
4176	孙艺恒	male	9month	Throat swab	Department of pediatrics	2022.10.24	Feminine character
4177	徐圣卓	male	1year	Throat swab	Department of pediatrics	2022.10.24	Feminine character
4180	董基昌	male	5month	Throat swab	Neonatology ward科门诊	2022.10.24	HRV
4181	梁昱珩	male	9month	Throat swab	Department of pediatrics(家化)	2022.10.24	Feminine character
4182	管朔	male	3year	Throat swab	Department of pediatrics	2022.10.24	Feminine character
4183	刘聿琛	male	2year	Throat swab	Department of pediatrics	2022.10.24	HRV
4184	赵宁烨	male	2year	Throat swab	Department of pediatrics	2022.10.24	HRV（±）
4185	刘泽睿	male	2year	Throat swab	Department of pediatrics	2022.10.24	Feminine character
4187	于宸泽	male	1year	Throat swab	Department of pediatrics	2022.10.24	HRV
4188	冯硕阳	male	10month	Throat swab	Department of pediatrics	2022.10.24	Feminine character
4193	王璟涵	male	2month	Throat swab	Department of pediatrics(家化)	2022.10.14	HRV
4195	李昊谦	male	7month	Throat swab	Department of pediatrics	2022.10.16	Feminine character
4197	赵修霖	male	2year	Throat swab	Department of pediatrics	2022.10.18	Feminine character
4198	丁齐平	male	4year	Throat swab	Department of pediatrics	2022.10.19	Feminine character
4199	杨晓玮之子	male	1month	Throat swab	Neonatology ward科门诊	2022.10.20	Feminine character
4200	郑奕宸	male	2year	Throat swab	Department of pediatrics	2022.10.21	Feminine character
4202	王睿珩	male	2year	Throat swab	Department of pediatrics	2022.10.23	Feminine character
4203	王茗烨	male	1year	Throat swab	Department of pediatrics	2022.10.24	Feminine character
4206	李昊轩	male	5year	Throat swab	Department of pediatrics	2022.10.26	Feminine character
4207	孙梓轩	male	6year	Throat swab	Department of pediatrics(家化)	2022.10.26	IVB
4208	邢子航	male	4year	Throat swab	Department of pediatrics	2022.10.26	Feminine character
4209	李一辰	male	2year	Throat swab	Department of pediatrics	2022.10.26	Feminine character
4211	张梦阳	male	3year	Throat swab	Department of pediatrics	2022.10.26	HRV（±）
4213	王裕文	male	8month	Throat swab	Department of pediatrics	2022.10.26	Feminine character
4214	王兆萱	male	3year	Throat swab	Department of pediatrics	2022.10.26	xi
4216	于贺桐	male	5year	Throat swab	Department of pediatrics	2022.10.28	HRV
4218	张译之	male	3year	Throat swab	Children's intensive care unit	2022.10.29	Feminine character
4220	李予珩	male	5month	Throat swab	Department of pediatrics	2022.10.29	Feminine character
4222	高嘉辰	male	11month	Throat swab	Department of pediatrics	2022.10.29	Feminine character
4223	刘杭锦	male	3year	Throat swab	Department of pediatrics	2022.10.29	HRV
4224	谭昊东	male	3year	Throat swab	Department of pediatrics	2022.10.29	Feminine character
4225	李慕童	male	1year	Throat swab	Children's intensive care unit	2022.10.29	Feminine character
4226	颜浩轩	male	5year	Throat swab	Department of pediatrics	2022.10.29	IVB
4229	何梓睿	male	5year	Throat swab	Department of pediatrics	2022.10.29	HRV
4230	李谦程	male	2year	Throat swab	Department of pediatrics	2022.10.29	Feminine character
4231	段奕凡	male	3year	Throat swab	Department of pediatrics	2022.10.29	xi+HRV
4234	郭烯彧	male	1month	Throat swab	Department of pediatrics(家化)	2022.10.29	Feminine character
4235	刘俊宇	male	6year	Throat swab	Department of pediatrics	2022.10.29	xi
4236	王星赫	male	9month	Throat swab	Department of pediatrics	2022.10.29	Feminine character
4237	荆金泽	male	8year	Throat swab	Department of pediatrics	2022.10.29	HRV
4239	李昊远	male	2year	Throat swab	Department of pediatrics(家化)	2022.10.29	Feminine character
4240	冯贵煦	male	1year	Throat swab	Department of pediatrics	2022.10.29	Feminine character
4241	刘方奕承	male	10month	Throat swab	Department of pediatrics	2022.10.29	CP
4243	郭弘楷	male	1month	Throat swab	Neonatology ward科门诊	2022.10.29	HRV
4244	崔昕宇	male	2year	Throat swab	Department of pediatrics(家化)	2022.10.29	Feminine character
4246	李政锡	male	7year	Throat swab	Department of pediatrics	2022.10.29	CP
4247	宋戈翰阳	male	7year	Throat swab	Department of pediatrics	2022.10.29	IVB
4248	李宜哲	male	2year	Throat swab	Department of pediatrics	2022.10.29	HRV
4249	梁奕泽	male	1year	Throat swab	Department of pediatrics	2022.10.29	Feminine character
4251	刘益辰	male	5year	Throat swab	杏园Department of pediatrics	2022.10.29	IVB
4254	乔英宸	male	1year	Throat swab	Department of pediatrics(家化)	2022.10.29	Feminine character
4255	高璟轩	male	1year	Throat swab	Department of pediatrics	2022.10.29	Feminine character
4256	刘铭书	male	3year	Throat swab	Department of pediatrics	2022.10.29	HRV
4257	田轶文	male	3year	Throat swab	Department of pediatrics	2022.10.29	HRV
4259	胡聿恒	male	4year	Throat swab	Department of pediatrics	2022.10.29	IVB
4261	史书源	male	6year	Throat swab	Department of pediatrics	2022.10.29	HRV
4262	李宜霖	male	1month	Throat swab	Department of pediatrics(家化)	2022.10.29	Feminine character
4263	司政扬	male	1year	Throat swab	Department of pediatrics(家化)	2022.10.29	HRV
4265	王梓铭	male	5year	Throat swab	Department of pediatrics	2022.10.29	Feminine character
4268	李奉轩	male	5year	Throat swab	Department of pediatrics	2022.10.29	HRV
4270	吕宸子赫	male	4year	Throat swab	Department of pediatrics	2022.10.29	Feminine character
4271	王子熙	male	3year	Throat swab	Department of pediatrics	2022.10.29	HRV+xi
4272	耿瑞泽	male	5year	Throat swab	Children's intensive care unit	2022.10.29	IVB
4274	王昌皓	male	2year	Throat swab	外三科病房	2022.10.29	IVB
4278	武子皓	male	5year	Throat swab	Department of pediatrics	2022.10.29	IVB
4279	黄睿泽	male	1year	Throat swab	Department of pediatrics	2022.10.30	Feminine character
4280	李俊希	male	3year	Throat swab	Department of pediatrics	2022.10.31	Feminine character
4281	孙韫扬	male	2year	Throat swab	Department of pediatrics	2022.10.31	Feminine character
4282	刘知睿	male	1month	Throat swab	Department of pediatrics	2022.10.31	Feminine character
4285	赵基瑞	male	8month	Throat swab	Department of pediatrics	2022.10.31	HRV
4286	张钧乔	male	4month	Throat swab	Department of pediatrics	2022.10.31	HRV(±)
4289	张淏霖	male	4year	Throat swab	Department of pediatrics	2022.10.31	Feminine character
4290	杜思铭	male	2month	Throat swab	Department of pediatrics	2022.10.31	Feminine character
4291	张钦泽	male	3year	Throat swab	Department of pediatrics	2022.10.31	Feminine character
4292	杨梓晨	male	1month	Throat swab	Department of pediatrics	2022.10.31	Feminine character
4293	贾方超	male	10month	Throat swab	Department of pediatrics(家化)	2022.10.31	Feminine character
4294	王奕斐	male	3year	Throat swab	Department of pediatrics	2022.10.31	HRV(±)
4295	纪皓淇	male	3year	Throat swab	Children's intensive care unit	2022.10.1	HRV+SP
4296	康宇麒	male	2year	Throat swab	Department of pediatrics	2022.10.3	IVB+季节性季节性H3N2病毒N2
4297	赵航瑜	male	9month	Throat swab	Department of pediatrics	2022.10.3	IVB+SP+季节性季节性H3N2病毒N2
4298	孔睿文	male	3year	Throat swab	Department of pediatrics	2022.10.3	SP
4299	寇琳琳之子	male	16day	Throat swab	Neonatology ward	2022.10.3	HRV+SP
4300	靖凯month之子	male	5day	Throat swab	Neonatology ward	2022.10.3	SP
4301	张圣杰	male	7month	Throat swab	Department of pediatrics	2022.10.5	SP+HRV(±)
4302	夏梓豪	male	4year	Throat swab	Department of pediatrics	2022.10.5	SP
4305	刘皓晨	male	22day	Throat swab	Neonatology ward3楼家化病房	2022.10.7	Feminine character
4307	史瀚文	male	2month	Throat swab	Neonatology ward3楼家化病房	2022.10.7	SP
4309	赵俊皓	male	6year		Department of pediatrics	2022.10.7	EV
4312	毕锦润	male	3year	Throat swab	Department of pediatrics	2022.10.8	xi
4313	孙文旭之子	male	3day	Throat swab	Neonatology ward	2022.10.9	SP
4315	杨婷婷之子	male	1day	Throat swab	Neonatology ward	2022.10.9	Feminine character
4316	曹嘉森	male	3year	Throat swab	Department of pediatrics	2022.10.9	SP
4317	高慎彦之大子	male	11day	Throat swab	Neonatology ward	2022.10.11	Feminine character
4318	董炎昊	male	1year	Throat swab	Department of pediatrics	2022.10.11	CP
4320	刘轩义	male	5year	Throat swab	Children's intensive care unit	2022.10.11	BOV
4321	高慎彦之大子	male	12day	Throat swab	Neonatology ward	2022.10.12	Feminine character
4322	李超群之子	male	1month	Throat swab	Neonatology ward3楼家化病房	2022.10.13	SP+PIV
4323	郭雯超之子	male	21时	Throat swab	Neonatology ward	2022.10.13	Feminine character
4324	张屹琛	male	8month	Throat swab	Department of pediatrics	2022.10.13	SP+季节性季节性H3N2病毒N2(±)+IVB
4326	付day睿	male	15day	Throat swab	Neonatology ward	2022.10.15	Feminine character
4329	李娜之子	male	1day	Throat swab	Neonatology ward	2022.10.15	Feminine character
4330	朱韬予	male	2year	Throat swab	Department of pediatrics	2022.10.17	HRV+SP+PIV
4331	李雪倩之子	male	1month	Throat swab	Neonatology ward	2022.10.17	Feminine character
4332	房靖然	male	3month		Department of pediatrics	2022.10.17	Feminine character
4333	郑瑞泽	male	25day	Throat swab	Neonatology ward3楼家化病房	2022.10.17	HRV
4334	吴雪薇之子	male	2day	Throat swab	Neonatology ward	2022.10.18	CP
4335	穆璟川	male	1month	Throat swab	Children's intensive care unit	2022.10.19	Feminine character
4336	樊宸羽	male	5year	Throat swab	Department of pediatrics	2022.10.19	SP
4338	房俊廷	male	2year	Throat swab	Children's intensive care unit	2022.10.19	HRV+SP
4340	付航睿	male	2year	Throat swab	Department of pediatrics	2022.10.20	SP
4341	牛允皓	male	1year	Throat swab	Department of pediatrics	2022.10.20	SP
4344	陈蕾之子	male	1day	Throat swab	Neonatology ward	2022.10.22	Feminine character
4347	马迎雪之子	male	21时	Throat swab	Neonatology ward	2022.10.25	SP
4348	李浩森	male	15day		Neonatology ward科门诊	2022.10.26	Feminine character
4351	孙佳熠	male	5year	Throat swab	Children's intensive care unit	2022.10.28	Feminine character
4352	张秀丽之子	male	19day	Throat swab	Neonatology ward3楼家化病房	2022.10.29	Feminine character
4355	董嘉乐	male	5year	Throat swab	Department of pediatrics	2022-10-01	IVB+xi(±)
4356	庄子赫	male	2month	Throat swab	Department of pediatrics	2022-10-01	Feminine character
4357	丁羿博	male	11month	Throat swab	Department of pediatrics	2022-10-01	HRV
4358	荣奕舟	male	2year	Throat swab	Department of pediatrics	2022-10-01	Feminine character
4359	桑兆宇	male	3year	Throat swab	Department of pediatrics	2022-10-01	HRV(±)
4361	王俊哲	male	3year	Throat swab	Department of pediatrics(家化)	2022-10-01	Feminine character
4362	丁煜安	male	3year	Throat swab	Department of pediatrics	2022-10-01	HRV
4363	吴泽一	male	2year	Throat swab	Department of pediatrics	2022-10-01	Feminine character
4367	陈贺澜	male	1year	Throat swab	Department of pediatrics	2022-10-01	HRV(±)
4368	刘白	male	8month	Throat swab	Department of pediatrics	2022-10-01	Feminine character
4369	高兆东	male	3year	Throat swab	Department of pediatrics	2022-10-01	HRV
4370	宋承宇	male	3month	Throat swab	Department of pediatrics	2022-10-01	HRV
4372	袁宁	male	3year	Throat swab	Department of pediatrics	2022-10-02	Feminine character
4376	王琳贺	male	2year	Throat swab	Department of pediatrics	2022-10-02	HRV(±)
4377	吕明泽	male	4year	Throat swab	Department of pediatrics	2022-10-02	Feminine character
4378	徐梓烁	male	1year	Throat swab	Department of pediatrics	2022-10-03	CP
4379	黄煜轩	male	4year	Throat swab	Department of pediatrics	2022-10-03	IVB
4380	刘景昊	male	1year	Throat swab	Department of pediatrics	2022-10-03	HRV
4382	孟敬远	male	2year	Throat swab	杏园Department of pediatrics	2022-10-03	HRV
4383	张宸硕	male	3year	Throat swab	Department of pediatrics	2022-10-03	RSV
4385	王俊凯	male	4year	Throat swab	Department of pediatrics	2022-10-04	Feminine character
4386	王亦奇	male	2month	Throat swab	Department of pediatrics	2022-10-04	Feminine character
4387	朱铭浩	male	9year	Throat swab	Department of pediatrics	2022-10-04	Feminine character
4388	孙保涵	male	8year	Throat swab	Department of pediatrics	2022-10-04	Feminine character
4389	张汉赟	male	3year	Throat swab	Department of pediatrics	2022-10-05	HRV(±)
4390	孙梓睿	male	6year	Throat swab	Department of pediatrics	2022-10-05	Feminine character
4391	王易	male	2year	Throat swab	Department of pediatrics	2022-10-05	HRV
4394	赵亭栋	male	5year	Throat swab	Department of pediatrics	2022-10-05	HRV
4396	魏子轩	male	6year	Throat swab	Children's intensive care unit	2022-10-05	Feminine character
4398	刘皓晨	male	22day	Throat swab	Neonatology ward科门诊	2022-10-05	Feminine character
4399	巩茗泽	male	13month	Throat swab	Neonatology ward科门诊	2022-10-05	Feminine character
4401	刘泽枢	male	1year	Throat swab	Department of pediatrics	2022-10-06	HRV
4403	叶子龙	male	1year	Throat swab	Department of pediatrics(家化)	2022-10-06	Feminine character
4405	韩宜橙	male	4year	Throat swab	Department of pediatrics	2022-10-06	xi+HRV
4406	孙睿希	male	1year	Throat swab	Department of pediatrics	2022-10-07	HRV+IVB
4408	武艺浩	male	9month	Throat swab	Department of pediatrics	2022-10-07	Feminine character
4416	郭泳麟	male	6year	Throat swab	Department of pediatrics	2022-10-08	Feminine character
4417	于可	male	1year	Throat swab	Department of pediatrics	2022-10-08	Feminine character
4419	李聿晨	male	1year	Throat swab	Department of pediatrics	2022-10-08	Feminine character
4420	李禹泽	male	1year	Throat swab	杏园Department of pediatrics	2022-10-08	Feminine character
4422	高兴	male	2year	Throat swab	Department of pediatrics	2022-10-08	HRV
4426	于浩桐	male	6year	Throat swab	Children's intensive care unit	2022-10-08	Feminine character
4429	朱子名	male	1year	Throat swab	Department of pediatrics(家化)	2022-10-09	Feminine character
4430	刘子杨	male	3month	Throat swab	Department of pediatrics	2022-10-09	Feminine character
4431	刘思然	male	4month	Throat swab	Department of pediatrics(家化)	2022-10-09	HRV
4433	赵乐进	male	1year	Throat swab	Department of pediatrics	2022-10-09	Feminine character
4435	董炎昊	male	1year	Throat swab	Department of pediatrics	2022-10-09	CP
4436	赵远志	male	1year	Throat swab	Department of pediatrics	2022-10-09	RSV
4442	张逸宸	male	8month	Throat swab	Department of pediatrics	2022-10-10	Feminine character
4444	杨皓予	male	2year	Throat swab	Department of pediatrics(家化)	2022-10-10	Feminine character
4447	解沅龙	male	8year	Throat swab	Department of pediatrics	2022-10-10	CP
4448	陈浩铭	male	3year	Throat swab	Department of pediatrics	2022-10-10	Feminine character
4449	王子锐	male	7year	Throat swab	杏园Department of pediatrics	2022-10-10	Feminine character
4450	谢宇泽	male	15year	Throat swab	杏园Department of pediatrics	2022-10-10	Feminine character
4453	马肇佟	male	2month	Throat swab	Department of pediatrics(家化)	2022-10-11	Feminine character
4454	张淙萧	male	1year	Throat swab	Department of pediatrics(家化)	2022-10-11	Feminine character
4455	张嘉睿	male	4year	Throat swab	Department of pediatrics	2022-10-11	Feminine character
4456	朱奕帆	male	4year	Throat swab	Department of pediatrics(家化)	2022-10-11	HRV(±)
4458	魏彦豪	male	4year	Throat swab	Department of pediatrics	2022-10-12	Feminine character
4459	李瑾瀚博	male	4year	Throat swab	Children's intensive care unit	2022-10-12	Feminine character
4460	谭延琛	male	10month	Throat swab	Department of pediatrics	2022-10-12	Feminine character
4461	崔俊熙	male	2year	Throat swab	杏园Department of pediatrics	2022-10-12	RSV
4462	何昭睿	male	8month	Throat swab	杏园Department of pediatrics	2022-10-12	HRV
4463	袁浚皓	male	2month	Throat swab	Department of pediatrics	2022-10-12	HRV
4464	李昊哲	male	3year	Throat swab	Department of pediatrics	2022-10-12	IVB+HRV
4466	王韵祯	male	12month	Throat swab	Department of pediatrics	2022-10-13	Feminine character
4467	王璟涵	male	3month	Throat swab	Department of pediatrics(家化)	2022-10-13	Feminine character
4468	尹俊煜	male	5year	Throat swab	Department of pediatrics(家化)	2022-10-13	Feminine character
4469	刘若尘	male	2year	Throat swab	Department of pediatrics	2022-10-13	HRV
4470	亓义鸿嘉	male	3year	Throat swab	Department of pediatrics(家化)	2022-10-13	Feminine character
4471	窦铭熙	male	2month	Throat swab	Department of pediatrics(家化)	2022-10-13	Feminine character
4474	孟泓亦	male	2year	Throat swab	Department of pediatrics	2022-10-13	Feminine character
4475	吕金烜	male	7year	Throat swab	Department of pediatrics	2022-10-13	IVB
4478	信辰铄	male	3year	Throat swab	Department of pediatrics	2022-10-13	IVB+HRV
4479	孟子谨	male	11month	Throat swab	Children's intensive care unit	2022-10-13	RSV
4481	唐浩原	male	6year	Throat swab	Department of pediatrics	2022-10-14	Feminine character
4483	邢辰泽	male	8year	Throat swab	Department of pediatrics	2022-10-14	Feminine character
4484	房靖然	male	4month	Throat swab	Department of pediatrics	2022-10-14	Feminine character
4485	荣译琛	male	3year	Throat swab	Department of pediatrics	2022-10-14	Feminine character
4487	许梓枫	male	8year	Throat swab	Department of pediatrics	2022-10-14	IVB
4489	马君赫	male	4year	Throat swab	Department of pediatrics	2022-10-14	HRV
4490	付浩翔	male	5year	Throat swab	Department of pediatrics	2022-10-15	HRV(±)
4491	赵宁远	male	3year	Throat swab	Department of pediatrics	2022-10-15	HRV(±)
4492	赵麦齐	male	2year	Throat swab	Department of pediatrics	2022-10-15	Feminine character
4493	皇甫泽吉	male	6year	Throat swab	Department of pediatrics	2022-10-15	Feminine character
4496	王棫	male	3year	Throat swab	Department of pediatrics(家化)	2022-10-15	Feminine character
4497	张宸硕	male	3year	Throat swab	Department of pediatrics	2022-10-15	Feminine character
4498	胡程煦	male	6year	Throat swab	Department of pediatrics(家化)	2022-10-15	Feminine character
4499	李俊希	male	3year	Throat swab	Department of pediatrics	2022-10-15	HRV(±)
4500	石电晨	male	1year	Throat swab	Department of pediatrics	2022-10-15	Feminine character
4502	姚智骞	male	3year	Throat swab	Department of pediatrics	2022-10-15	Feminine character
4503	韦予珩	male	6year	Throat swab	Department of pediatrics	2022-10-15	Feminine character
4504	孙奕杭	male	4year	Throat swab	杏园Department of pediatrics	2022-10-15	Feminine character
4506	韩翊廷	male	4year	Throat swab	Department of pediatrics	2022-10-16	Feminine character
4507	吕承阳	male	2year	Throat swab	Department of pediatrics	2022-10-16	HRV
4510	王文晟	male	3year	Throat swab	Department of pediatrics	2022-10-16	RSV
4511	刘瀚元	male	3year	Throat swab	Department of pediatrics	2022-10-16	HRV
4512	李铭轩	male	2year	Throat swab	Department of pediatrics	2022-10-16	IVB
4516	边启勋	male	4year	Throat swab	Department of pediatrics	2022-10-16	HRV
4517	邵宥荀	male	1year	Throat swab	Children's intensive care unit	2022-10-16	Feminine character
4518	姜钧瑞	male	4month	Throat swab	Department of pediatrics	2022-10-17	HRV
4519	王承睿	male	4year	Throat swab	Department of pediatrics	2022-10-17	HRV
4520	刘瑞豪	male	3year	Throat swab	Department of pediatrics	2022-10-17	Feminine character
4521	杨子熙	male	1year	Throat swab	Department of pediatrics(家化)	2022-10-18	Feminine character
4522	韩铭硕	male	5month	Throat swab	Department of pediatrics(家化)	2022-10-18	HRV(±)
4523	孙梓轩	male	1year	Throat swab	Department of pediatrics(家化)	2022-10-18	Feminine character
4524	张熙政	male	7year	Throat swab	Department of pediatrics(家化)	2022-10-18	IVB
4526	赵钟睿	male	4year	Throat swab	Department of pediatrics(家化)	2022-10-18	IVB
4527	徐梓宸	male	11month	Throat swab	Department of pediatrics	2022-10-18	Feminine character
4528	李姜煜旸	male	5year	Throat swab	Department of pediatrics	2022-10-18	IVB
4530	周俊宸	male	4year	Throat swab	Department of pediatrics	2022-10-19	HRV
4531	李正欣	male	5year	Throat swab	Department of pediatrics	2022-10-19	IVB
4535	孙笙耀	male	6year	Throat swab	Department of pediatrics	2022-10-19	IVB
4536	唐书晨	male	3year	Throat swab	Department of pediatrics	2022-10-19	Feminine character
4537	马铭浩	male	7year	Throat swab	Department of pediatrics	2022-10-19	HRV
4539	崔笑然	male	8year	Throat swab	Department of pediatrics	2022-10-19	IVB
4540	张孜赫	male	14month	Throat swab	Department of pediatrics	2022-10-19	Feminine character
4541	王佰平	male	1year	Throat swab	Department of pediatrics(家化)	2022-10-20	Feminine character
4542	彭子卿	male	3year	Throat swab	Department of pediatrics(家化)	2022-10-20	Feminine character
4544	王宇	male	3year	Throat swab	Department of pediatrics	2022-10-20	RSV+HRV
4545	徐静谦	male	2year	Throat swab	Department of pediatrics	2022-10-20	Feminine character
4550	谭煦麒	male	8month	Throat swab	Department of pediatrics	2022-10-20	HRV
4554	李依泽	male	9month	Throat swab	Department of pediatrics	2022-10-20	Feminine character
4557	梅书逢	male	3year	Throat swab	Department of pediatrics(家化)	2022-10-21	Feminine character
4558	韩雨昊	male	7year	Throat swab	Department of pediatrics(家化)	2022-10-21	HRV(±)
4560	丁一	male	5year	Throat swab	Department of pediatrics	2022-10-21	IVB
4561	司晋僮	male	7year	Throat swab	Department of pediatrics(家化)	2022-10-21	Feminine character
4563	李坤霖	male	5year	Throat swab	Department of pediatrics	2022-10-21	IVB
4564	董立乾	male	5year	Throat swab	杏园Department of pediatrics	2022-10-21	IVB+HRV(±)
4566	王子洋	male	5year	Throat swab	杏园Department of pediatrics	2022-10-21	Feminine character
4567	常浩宇	male	3year	Throat swab	Department of pediatrics	2022-10-22	Feminine character
4568	赵鹏睿	male	10year	Throat swab	Department of pediatrics	2022-10-22	HRV
4569	陈子谦	male	1year	Throat swab	Department of pediatrics	2022-10-22	xi
4571	李慕琛	male	3year	Throat swab	Department of pediatrics(家化)	2022-10-22	Feminine character
4572	马皓东	male	3year	Throat swab	Department of pediatrics(家化)	2022-10-22	IVB+RSV(±)
4573	彭睿曦	male	11month	Throat swab	Department of pediatrics	2022-10-22	IVB
4574	罗家俊	male	1year	Throat swab	Department of pediatrics	2022-10-22	Feminine character
4575	张宸翊	male	10month	Throat swab	Department of pediatrics	2022-10-22	Feminine character
4577	夏景沅	male	3year	Throat swab	Department of pediatrics	2022-10-22	IVB
4578	王俊皓	male	8year	Throat swab	Department of pediatrics	2022-10-23	Feminine character
4579	韩承霖	male	3month	Throat swab	Department of pediatrics(家化)	2022-10-23	Feminine character
4581	朱益辰	male	2year	Throat swab	Department of pediatrics	2022-10-23	Feminine character
4585	李长皓	male	3year	Throat swab	Department of pediatrics	2022-10-23	HRV+RSV
4586	王俊皓	male	8year	Throat swab	Department of pediatrics(家化)	2022-10-23	Feminine character
4587	仇淮正	male	12year	Throat swab	Pediatric emergency	2022-10-23	CP+HRV
4589	梅润泽	male	6year	Throat swab	Department of pediatrics	2022-10-24	IVB
4590	孙泽霖	male	3year	Throat swab	Department of pediatrics	2022-10-24	IVB
4591	侯舜译	male	3year	Throat swab	Department of pediatrics	2022-10-24	Feminine character
4592	贾沂霖	male	7year	Throat swab	Department of pediatrics	2022-10-24	IVB
4597	吴金轩	male	6year	Throat swab	Department of pediatrics	2022-10-24	HRV
4600	李翰麟	male	11month	Throat swab	Department of pediatrics	2022-10-25	IVB+HRV
4601	李翰炙	male	4year	Throat swab	Department of pediatrics	2022-10-25	IVB
4602	马恩义	male	4year	Throat swab	Department of pediatrics	2022-10-25	Feminine character
4603	段韧淇	male	6year	Throat swab	Department of pediatrics	2022-10-25	HRV+xi
4608	金宥铖	male	8year	Throat swab	Department of pediatrics	2022-10-25	Feminine character
4609	魏嘉泽	male	8year	Throat swab	Department of pediatrics	2022-10-25	IVB
4610	董方旭	male	30day	Throat swab	Neonatology ward科门诊	2022-10-25	HRV
4611	张家硕	male	5year	Throat swab	Department of pediatrics	2022-10-26	IVB
4612	马耀宸	male	3year	Throat swab	Department of pediatrics	2022-10-26	Feminine character
4613	孙奕恒	male	1month	Throat swab	Department of pediatrics	2022-10-26	HRV
4614	王宇和	male	3year	Throat swab	Department of pediatrics	2022-10-26	RSV
4619	路逸飞	male	1year	Throat swab	Department of pediatrics	2022-10-26	HRV
4620	李光恒	male	3year	Throat swab	Children's intensive care unit	2022-10-26	Feminine character
4621	许丰泰	male	1year	Throat swab	Children's intensive care unit	2022-10-26	HRV+xi
4622	刘禹丞	male	3year	Throat swab	Department of pediatrics	2022-10-26	IVB
4624	邢俊翊	male	10month	Throat swab	Department of pediatrics	2022-10-26	Feminine character
4625	谭阳	male	17month	Throat swab	Department of pediatrics	2022-10-26	HRV
4626	袁韵喆	male	6year	Throat swab	Department of pediatrics	2022-10-27	IVB
4628	曹峻赫	male	8year	Throat swab	Department of pediatrics	2022-10-27	HRV
4630	李廷杰	male	3year	Throat swab	Department of pediatrics	2022-10-28	IVB+xi
4631	谭昊辰	male	5year	Throat swab	Department of pediatrics	2022-10-28	Feminine character
4632	李子聿	male	3year	Throat swab	Department of pediatrics	2022-10-28	Feminine character
4633	孙皓宇	male	1year	Throat swab	Department of pediatrics	2022-10-30	HRV(±)
4634	夏成蹊	male	4month	Throat swab	Department of pediatrics(家化)	2022-10-30	Feminine character
4635	韩一睿	male	4year	Throat swab	Department of pediatrics	2022-10-30	IVB
4637	孔昱景	male	4year	Throat swab	Department of pediatrics	2022-10-30	Feminine character
4640	马玉玺	male	3month	Throat swab	Children's intensive care unit	2022.11.3	Feminine character
4641	尚晓丽之子	male	15时	Throat swab	Neonatology ward	2022.11.4	Feminine character
4642	李玉霖之子	male	1day	Throat swab	Neonatology ward	2022.11.4	Feminine character
4647	韩铭硕	male	6month	Throat swab	Children's intensive care unit	2022.11.6	Feminine character
4648	孙璐之子	male	2day	Throat swab	Neonatology ward	2022.11.6	Feminine character
4649	徐康睿	male	8year	Throat swab	Children's intensive care unit	2022.11.11	SP
4651	王晓悦之子	male	1day	Throat swab	Neonatology ward	2022.11.12	Feminine character
4653	张聿炀	male	1year	Throat swab	Department of pediatrics	2022.11.14	Feminine character
4657	刘靖屿	male	5month	Throat swab	Department of pediatrics	2022.11.20	SP
4661	汪荣煜	male	3month	Throat swab	Children's intensive care unit	2022.11.22	SP+RSV
4662	曹璟琰	male	5year	Throat swab	Department of pediatrics	2022.11.23	Feminine character
4666	高逸晨	male	2year	Throat swab	Children's intensive care unit	2022.11.24	HRV
4667	吕奕泽	male	2year	Throat swab	Department of pediatrics	2022.11.25	Feminine character
4670	李健之子	male	25day	Throat swab	Neonatology ward	2022.11.26	Feminine character
4671	高慎彦之大子	male	2month	Throat swab	Neonatology ward3楼家化病房	2022.11.30	IVB+季节性季节性H3N2病毒N2
4679	刘昊辰	male	3year	Throat swab	Department of pediatrics	2022-11-02	RSV
4681	赵曦宸	male	3year	Throat swab	Children's intensive care unit	2022-11-02	Feminine character
4685	穆弘泽	male	3month	Throat swab	Department of pediatrics(家化)	2022-11-05	Feminine character
4686	张宸毓	male	2year	Throat swab	Department of pediatrics	2022-11-05	Feminine character
4689	郭璟文	male	4year	Throat swab	Department of pediatrics	2022-11-06	Feminine character
4690	胡泽楷	male	4year	Throat swab	Department of pediatrics	2022-11-06	RSV(±)
4693	杨思源	male	3year	Throat swab	Department of pediatrics	2022-11-07	Feminine character
4694	张基哲	male	1year	Throat swab	Department of pediatrics(家化)	2022-11-08	xi
4695	刘泽宸	male	2year	Throat swab	Department of pediatrics	2022-11-08	IVB
4696	沈筠哲	male	3year	Throat swab	Department of pediatrics	2022-11-08	xi
4697	王一帆	male	7year	Throat swab	Department of pediatrics	2022-11-08	xi
4700	宫鸣赫	male	4year	Throat swab	Department of pediatrics	2022-11-12	xi
4702	郭鸿禹	male	1year	Throat swab	Department of pediatrics	2022-11-16	Feminine character
4703	张子墨	male	1year	Throat swab	Department of pediatrics	2022-11-19	Feminine character
4706	曹璟琰	male	5year	Throat swab	Children's intensive care unit	2022-11-20	IVB+HRV
4708	巩柏言	male	2month	Throat swab	Children's intensive care unit	2022-11-23	RSV+HRV
4710	吕奕泽	male	2year	Throat swab	Children's intensive care unit	2022-11-24	Feminine character
4712	陈麓阳	male	4year	Throat swab	Department of pediatrics	2022-11-26	IVB
4714	傅锦泽	male	4year	Throat swab	Department of pediatrics	2022-11-26	RSV(±)
4715	刘子墨	male	5year	Throat swab	Children's intensive care unit	2022-11-26	IVB
4717	李虹庆	male	4year	Throat swab	Department of pediatrics	2022-11-27	HRV
4718	王宇铖	male	3year	Throat swab	Department of pediatrics	2022-11-27	Feminine character
4721	李俊赫	male	11month	Throat swab	Children's intensive care unit	2022-11-29	Feminine character
4723	孙肇泽	male	4year	Throat swab	Department of pediatrics	2022-11-30	IVB
4724	杨琛子之子	male	1day	Throat swab	Neonatology ward	2022-11-01	Feminine character
4725	刘培培之子	male	9day	Throat swab	Neonatology ward	2022-11-01	SP
4727	王翊航	male	3month	Throat swab	Neonatology ward3楼家化病房	2022-11-01	Feminine character
4729	纪铭扬	male	2month	Throat swab	Neonatology ward3楼家化病房	2022-11-02	SP
4730	张亦辰	male	28day	Throat swab	Neonatology ward	2022-11-02	SP+RSV
4732	王泽熙	male	2year	Throat swab	Children's intensive care unit	2022-11-02	SP+HI
4734	李雪倩之子	male	3month	Throat swab	Neonatology ward	2022-11-03	Feminine character
4735	刘鹏雪之子	male	1month	Throat swab	Neonatology ward3楼家化病房	2022-11-04	SP+RSV
4738	李紫辰	male	7month	Throat swab	Children's intensive care unit	2022-11-05	SP+HPMV
4739	李思硕	male	26day	Throat swab	Neonatology ward	2022-11-05	SP
4741	宫久淇	male	2month	Throat swab	Neonatology ward3楼家化病房	2022-11-06	RSV
4742	殷梓赫	male	1year	Throat swab	Children's intensive care unit	2022-11-06	SP+HPMV
4744	李宸淏	male	2year	Throat swab	Children's intensive care unit	2022-11-06	SP
4746	刘楠楠之子	male	9day	Throat swab	Neonatology ward	2022-11-08	Feminine character
4747	柴卓禹	male	16day	Throat swab	Neonatology ward3楼家化病房	2022-11-08	SP
4749	王越之子	male	29day	Throat swab	Neonatology ward3楼家化病房	2022-11-08	RSV
4750	徐沐远	male	5year	Throat swab	Department of pediatrics	2022-11-08	Feminine character
4751	王梦梦之子	male	22day	Throat swab	Neonatology ward	2022-11-09	SP
4753	刘君羽	male	17day	Throat swab	Neonatology ward3楼家化病房	2022-11-14	SP
4756	史梓睿	male	1month	Throat swab	Neonatology ward3楼家化病房	2022-11-20	SP
4759	张汇得	male	2month	Throat swab	Neonatology ward3楼家化病房	2022-11-20	SP+RSV
4761	李鸿恩	male	26day	Throat swab	Neonatology ward3楼家化病房	2022-11-24	SP
4762	盖云day	male	1month	Throat swab	Neonatology ward	2022-11-24	Feminine character
4763	司书恋之大子	male	22day	Throat swab	Neonatology ward	2022-11-25	Feminine character
4764	卜一琰	male	17day	Throat swab	Neonatology ward	2022-11-26	SP
4765	尹day硕	male	26day	Throat swab	Neonatology ward	2022-11-26	SP+BOV
4766	胡煜霖	male	1month	Throat swab	Neonatology ward	2022-11-26	Feminine character
4767	邢沛泽	male	4year	Throat swab	Children's intensive care unit	2022-11-26	SP
4768	孔德昭	male	1year	Throat swab	Children's intensive care unit	2022-11-27	SP
4772	刘炎坤	male	27day	Throat swab	Neonatology ward	2022-11-27	Feminine character
4775	王司恺	male	1month	Throat swab	Neonatology ward3楼家化病房	2022-11-30	Feminine character
73	刘仲熙	female	4year		Department of pediatrics	2019-09-03	SP
75	石家维	female	5year		Department of pediatrics	2019-09-05	MP+HI(弱阳性）
77	李雨桐	female	2year		Department of pediatrics	2019-09-06	SP+HRV
78	黄梦轩	female	3year		Department of pediatrics	2019-09-06	MP+SP
80	梁若轩	female	7year		Department of pediatrics	2019-09-07	SP
81	叶欣雨	female	4year		Department of pediatrics	2019-09-07	HRV+SP(弱阳性）
86	赵烁甯	female	1year		Department of pediatrics	2019-09-11	SP+HI+PIV
87	李蕙伊	female	4year		Department of pediatrics	2019-09-12	HRV+SP+MP
90	孙恩曦	female	3year		Department of pediatrics	2019-09-13	SP
91	阎玺汀	female	1year		Department of pediatrics	2019-09-13	SP
92	许潇娴	female	8year		Department of pediatrics	2019-09-14	MP+SP
95	彭梓晗	female	6year		Department of pediatrics	2019-09-14	HRV+SP+HI(弱阳性）
96	孔德明悦	female	4year		Department of pediatrics	2019-09-15	MP+SP
98	康梓萌	female	1year		Department of pediatrics	2019-09-17	SP
99	孔瑞萱	female	2year		Department of pediatrics	2019-09-18	SP
100	张云朵	female	1year		Department of pediatrics	2019-09-18	SP
103	徐俪歌	female	3year		Department of pediatrics	2019-09-19	SP+
109	田舒心	female	3month		Department of pediatrics	2019-09-24	SP
113	孙一佳	female	2year		Department of pediatrics	2019-09-27	SP+PIV
115	胡誉馨	female	11month		Department of pediatrics	2019-09-27	HRV+SP
118	魏允昕	female	3year		Department of pediatrics	2019-09-28	SP
122	韩紫辰	female	7year		Department of pediatrics	2019-09-30	SP
124	胡馨悦	female	3year		Department of pediatrics	2019-09-30	HRV+SP+HI
125	许馨曰	female	6		Pediatric ward	2019-10-01	SP+PIV+MP
128	钮子珺	female	3		Pediatric ward	2019-10-02	MP+HRV+SP
132	董洛琪	female	4		Pediatric ward	2019-10-04	SP+HI+HRV+BOV
135	王怡涵	female	5		Pediatric ward	2019-10-05	MP
138	孙若曦	female	2		Pediatric ward	2019-10-06	SP
145	陈盈溪	female	2		Pediatric ward	2019-10-09	SP
146	许宸婧	female	3		Pediatric ward	2019-10-09	BOV+SP
147	李滢贝	female	5		Pediatric ward	2019-10-10	SP+MP+HI+HRV
148	张舒寒	female	3		Pediatric ward	2019-10-10	SP
150	邢杰艺	female	1		Pediatric ward	2019-10-11	SP
152	陈姝宇	female	1		Pediatric ward	2019-10-11	SP+BOV
156	贾宇涵	female	7		Pediatric ward	2019-10-13	SP+HRV+
157	毕方诺	female	2		Pediatric ward	2019-10-14	SP
163	赵紫晔	female	1		Pediatric ward	2019-10-16	SP+BOV
164	颜韵霏	female	3		Pediatric ward	2019-10-17	SP+HRV
169	刘轩琪	female	9month		Pediatric ward	2019-10-21	SP+BOV
170	范若馨	female	5		Pediatric ward	2019-10-23	SP
173	安淑瑶	female	3		Pediatric ward	2019-11-02	HRV
174	史雪映	female	3		Pediatric ward	2019-11-02	HRV
176	薛锦慕	female	7		Children's intensive care unit	2019-11-09	HRV（弱阳）
178	王梓颖	female	4		Pediatric ward	2019-11-14	SP
181	叶子瑶	female	4month		Children's intensive care unit	2019-11-18	SP+RSV
184	李梓晞	female	10month		Children's intensive care unit	2019-11-19	SP+BOV
186	刘若熹	female	3		Department of pediatrics	2019-11-22	SP+HI+RSV
187	刘雨桐	female	1		Department of pediatrics	2019-11-22	SP
194	庞然文	female	4		Children's intensive care unit	2019-11-26	SP+RSV
195	王佳昀	female	2month		Children's intensive care unit	2019-11-26	SP
197	李玥汐	female	1		Children's intensive care unit	2019-11-26	SP+HRV+RSV
204	张馨month	female	7month		Department of pediatrics	2019-11-30	SP+PIV+RSV
860	李筱兮	female	4		Department of pediatrics	2020-09-02	Feminine character
862	李蕙心	female	11month		Department of pediatrics	2020-09-04	SP+HRV
864	韩梓彤	female	4		Department of pediatrics	2020-09-06	SP
870	刘睿童	female	4		Department of pediatrics	2020-09-10	SP+HRV
872	吴耘帆	female	3		Department of pediatrics	2020-09-12	SP+HRV+HI+MP+HCOV
875	孙栀礼	female	1month		Department of pediatrics	2020-09-12	Feminine character
878	朱洪杺	female	4		Department of pediatrics	2020-09-15	SP
879	刘紫琪	female	10month		Department of pediatrics	2020-09-15	SP+PIV+HCOV
884	李乐瑶	female	2		Department of pediatrics	2020-09-16	HRV
885	李馨玥	female	2		Department of pediatrics	2020-09-16	Feminine character
887	刘佳昕	female	1		Department of pediatrics	2020-09-17	SP+HRV
888	董佳昕	female	4		Department of pediatrics	2020-09-17	SP+HRV
891	王雅婷	female	3		Department of pediatrics	2020-09-21	SP+HRV+HRV
896	马苏day悦	female	3		Department of pediatrics	2020-09-21	SP
899	何夏day	female	4		Department of pediatrics	2020-09-25	SP+PIV+HI（弱阳）
904	沈沐辰	female	1		PICU	2020-09-28	SP
905	徐宥沁	female	1		PICU	2020-09-29	Feminine character
906	董楠熙	female	1		Department of pediatrics	2020-09-29	SP
909	傅馨瑶	female	4		PICU	2020-09-29	HRV
914	孙day琦	female	11month		PICU	2020-09-30	SP
915	张桐歌	female	3month		Department of pediatrics	2020-10-02	HRV+PIV
916	谢明格	female	3		Department of pediatrics	2020-10-03	SP+HRV
917	郑嘉文	female	3		Department of pediatrics	2020-10-03	SP+HRV
920	杨雨田	female	3		PICU	2020-10-05	SP+HRV
922	代鑫怡	female	12month		Department of pediatrics	2020-10-07	SP+PIV
923	陈珺可	female	2		Department of pediatrics	2020-10-07	SP+HRV
928	刘宸欣	female	12month		Department of pediatrics	2020-10-10	SP
931	吴欣芮	female	2month		Department of pediatrics	2020-10-11	Feminine character
935	盖依依	female	3		Department of pediatrics	2020-10-14	Feminine character
937	孙子惠	female	4month		Department of pediatrics	2020-10-15	Feminine character
940	张芮祺	female	4month		Pediatric emergency	2020-10-16	Feminine character
944	苑楚晗	female	2		Department of pediatrics	2020-10-18	SP
945	高若轩	female	4month		PICU	2020-10-18	SP+HRV
947	毕晟怡	female	3		Department of pediatrics	2020-10-18	SP+PIV+HI
948	高若轩	female	4month		Department of pediatrics	2020-10-18	Feminine character
950	孙筱雅	female	8month		Department of pediatrics	2020-10-19	SP+HRV
954	刘金诺	female	4		Department of pediatrics	2020-10-19	SP+HRV
955	张芮祺	female	4month		PICU	2020-10-19	Feminine character
958	张一楠	female	1		Department of pediatrics	2020-10-21	SP+HCOV
962	左佳桐	female	3		Department of pediatrics	2020-10-25	SP+HI
968	张day悦	female	8		Department of pediatrics	2020-10-28	SP+HRV
969	王汶浠	female	1		PICU	2020-10-29	SP
973	马子斐	female	1		PICU	2020-10-31	SP
974	赵嘉玥	female	1month		Department of pediatrics	2020-11-01	HRV
975	高煜颉	female	1		Department of pediatrics	2020-11-01	SP+HRV
977	马子斐	female	19month		Department of pediatrics	2020-11-01	Feminine character
978	徐小雅	female	3		Department of pediatrics	2020-11-04	SP
979	高艺洁	female	4		Department of pediatrics	2020-11-04	SP+PIV+HI（弱阳）
981	谢博渊	female	12month		PICU	2020-11-05	SP
986	李怡萱	female	2		PICU	2020-11-06	Feminine character
987	张睿伊	female	2month		Department of pediatrics	2020-11-06	SP
989	李怡萱	female	2		Department of pediatrics	2020-11-07	Feminine character
990	尹梓涵	female	3		Department of pediatrics	2020-11-09	SP+HI+HRV
991	王相宜	female	2		Department of pediatrics	2020-11-10	SP（弱阳）
992	王若溪	female	8month		Department of pediatrics	2020-11-11	BOV+HRV+SP
994	孟昱彤	female	3		Department of pediatrics	2020-11-12	SP+HRV
996	董昕妤	female	3		PICU	2020-11-12	SP+HCOV（弱阳）
999	丁晓滢	female	1		PICU	2020-11-14	Feminine character
1000	甘怡可	female	2		Department of pediatrics	2020-11-15	SP
1001	高骏伊	female	1		Department of pediatrics	2020-11-15	BOV+SP
1003	姜玥希	female	3		Department of pediatrics	2020-11-16	SP+HRV
1004	崔果悦	female	4month		Department of pediatrics	2020-11-16	SP
1005	丁晓滢	female	17month		Department of pediatrics	2020-11-16	Feminine character
1007	齐芯澈	female	4		Department of pediatrics	2020-11-17	SP+PIV
1008	王梓童	female	4		Department of pediatrics	2020-11-18	SP+RSV
1009	孟繁梓淇	female	4		Department of pediatrics	2020-11-19	SP+HI
1010	李玉沐熙	female	4		Department of pediatrics	2020-11-19	SP
1015	刘予檬	female	3		Department of pediatrics	2020-11-20	SP+PIV（弱阳）
1018	李悦兮	female	3month		Department of pediatrics	2020-11-21	SP
1020	陈怡欣	female	3		Department of pediatrics	2020-11-21	SP+PIV+RSV
1021	宋旭彤	female	1		Department of pediatrics	2020-11-23	SP+PIV
1022	边彧祎佳	female	6		Department of pediatrics	2020-11-23	SP+HRV
1026	杨博涵	female	2month		PICU	2020-11-25	Feminine character
1027	刘宇昕	female	11month		PICU	2020-11-26	BOV+SP
1028	李梦溪	female	2		Department of pediatrics	2020-11-26	SP+RSV
1030	李彦溪	female	3month		Department of pediatrics	2020-11-26	SP+RSV
1033	刘藤琦	female	2		PICU	2020-11-28	SP
1466	刘睿宁	female	2year	Throat swab	Department of pediatrics	0902Feminine character401	SP（弱阳性）
1467	马梓煊	female	3year	Throat swab	Department of pediatrics	0902Feminine character402	SP+PIV
1469	梁星辰	female	11month	Throat swab	Department of pediatrics	0903Feminine character1	SP+PIV
1471	胡雯萱	female	4year	Throat swab	Department of pediatrics	0903Feminine character3	SP
1476	王婧汝	female	3month	Throat swab	Department of pediatrics	0904Feminine character1	SP+衣原体
1481	刘紫涵	female	3year	Throat swab	Department of pediatrics	0905Feminine character1	SP+HI
1483	张梦垚	female	1year	Throat swab	Department of pediatrics	0905Feminine character3	SP+MP
1485	张舒畅	female	2month	Throat swab	Department of pediatrics(家化)	0905Feminine character5	PIV
1487	贾彬之female	female	5day	Throat swab	Neonatology ward	0905Feminine character7	SP
1491	沈路遥之female	female	5day	Throat swab	Neonatology ward	0907Feminine character1	Feminine character
1492	王潘语恬	female	1year	Throat swab	Children's intensive care unit	0907Feminine character2	HRV+SP
1493	宋佳	female	29year	Throat swab	内一科病房	0907Feminine character3	Feminine character
1494	王柏欢	female	5year	Throat swab	Department of pediatrics	0907Feminine character4	SP
1495	曹艺涵	female	3month	Throat swab	Department of pediatrics(家化)	0907Feminine character5	SP
1496	周凌慧	female	9year	Throat swab	Department of pediatrics	0907Feminine character6	SP+MP
1501	王一帆	female	5year	Throat swab	Department of pediatrics	0907Feminine character11	SP
1507	李亚萍之female	female	24day	Throat swab	Neonatology ward	0908Feminine character1	Feminine character
1510	景新妍	female	2year	Throat swab	Department of pediatrics	0909Feminine character3	HRV+SP
1514	徐香凝	female	3year	Throat swab	Department of pediatrics(家化)	0910Feminine character3	SP+HI+RSV
1516	王净羽	female	6month	Throat swab	Department of pediatrics	0910Feminine character5	SP+PIV
1521	刁俊彤	female	2year	Throat swab	Department of pediatrics	0912Feminine character001	SP+HI+RSV
1527	张心奕	female	1month	Throat swab	Children's intensive care unit	0913Feminine character1	Feminine character
1528	苏舒晴	female	2year	Throat swab	Children's intensive care unit	0913Feminine character2	SP+HI
1529	魏清恬	female	4year	Throat swab	Children's intensive care unit	0913Feminine character3	SP
1531	崔涵语	female	3year	Lavage solution	Department of pediatrics	0913Feminine character5	HRV
1532	许若妍	female	8year	肺泡Lavage solution	Department of pediatrics	0913Feminine character6	MP
1536	孙丹妮	female	2month	Throat swab	Children's intensive care unit	0914Feminine character204	衣原体
1538	张雨杉	female	3year	Throat swab	Department of pediatrics	0915Feminine character1	SP+RSV
1539	杨洛一	female	3month	Throat swab	Department of pediatrics	0915Feminine character2	SP+MP
1540	周锦妍	female	2year	肺泡Lavage solution	Department of pediatrics	0915Feminine character3	SP+MP
1541	赵梓蕊	female	4year	肺泡Lavage solution	Department of pediatrics	0915Feminine character4	MP
1542	张静然	female	2year	肺泡Lavage solution	Department of pediatrics	0915Feminine character5	HRV+SP+MP
1543	王姿宜	female	3year	Throat swab	Department of pediatrics	0916Feminine character1	SP+RSV
1544	吴烨梓	female	8month	Throat swab	Department of pediatrics	0917Feminine character1	SP+RSV
1547	周歆颐	female	7month	Throat swab	Department of pediatrics	0917Feminine character4	SP
1549	贾云伊	female	4month	Throat swab	Department of pediatrics	0917Feminine character6	HRV+SP+HCOV+HI
1550	孙凡轶	female	5year	Throat swab	Department of pediatrics	0917Feminine character7	SP+MP
1551	李梓辰	female	2month	Throat swab	Department of pediatrics	0918Feminine character1	SP
1552	谭佳欣	female	2year	Throat swab	Department of pediatrics	0919Feminine character101	SP+PIV+HI
1553	张艺桥	female	1year	Throat swab	Department of pediatrics	0919Feminine character102	HRV+SP+HI+RSV
1556	邱盈莹	female	4year	Throat swab	Children's intensive care unit	0919Feminine character105	SP+HI+HRV（弱阳）
1560	范翊可	female	3year	Throat swab	Department of pediatrics(家化)	0921Feminine character103	SP+RSV
1562	王红艳之female	female	6month	Throat swab	Department of pediatrics	0921Feminine character105	RSV
1564	蒋颖欣	female	3year	Throat swab	Department of pediatrics	0922Feminine character1	HRV+SP
1570	王敬惠	female	6year	Throat swab	Children's intensive care unit	0923Feminine character3	HRV+SP+HI
1576	李恩伊	female	1month	Throat swab	Department of pediatrics	0925Feminine character3	Feminine character
1580	成雪菲	female	4year	肺泡Lavage solution	Department of pediatrics	0926Feminine character3	MP
1583	杨夏伊	female	4month	Throat swab	Department of pediatrics	0927Feminine character3	RSV
1584	刘洺婳	female	3year	Throat swab	Children's intensive care unit	0927Feminine character4	HRV+SP
1587	杨佳颖	female	2month		Department of pediatrics	0927Feminine character701	Feminine character
1591	路佳诺	female	1year	Throat swab	Department of pediatrics(家化)	0928Feminine character204	SP
1593	杨凯心	female	3year	Throat swab	杏园Department of pediatrics	L0928Feminine character1	SP+MP
1597	王沐淇	female	2month	Throat swab	Department of pediatrics	0929Feminine character3	HRV+SP+RSV
1600	朱欣彤	female	7year	Throat swab	Department of pediatrics	0930Feminine character1	SP+MP+HI
1602	秦明珠	female	4year	Throat swab	Department of pediatrics	0930Feminine character3	SP
1607	苏承含	female	3year	Throat swab	Department of pediatrics	2021-10-02	SP+RSV+HI(弱阳)
1613	崔紫怡	female	10year	Throat swab	Children's intensive care unit	2021-10-02	Feminine character
1618	王昭齐	female	3year	Throat swab	Department of pediatrics	2021-10-02	SP+RSV
1622	崔艺馨	female	2year		Department of pediatrics	2021-10-04	Feminine character
1623	周锦妍	female	2year		Department of pediatrics	2021-10-04	Feminine character
1625	崔翎皙	female	3year		Department of pediatrics	2021-10-06	Feminine character
1626	王瑞琪	female	9year		Department of pediatrics	2021-10-08	Feminine character
1628	纪晓彤	female	1year	Throat swab	Department of pediatrics	2021-10-04	SP+HI+RSV
1632	黄伊铄	female	2year	Throat swab	Department of pediatrics	2021-10-04	HRV+HI
1633	刘冰垚	female	5year	Throat swab	Department of pediatrics	2021-10-04	SP
1634	夏怿桐	female	8year	Throat swab	Department of pediatrics	2021-10-04	MP
1637	王梓昕	female	6year	Throat swab	Department of pediatrics	2021-10-04	HRV+SP+MP
1638	张昕瑶	female	1year	Throat swab	Department of pediatrics	2021-10-04	HRV+PIV
1640	王诗尧	female	1year	Throat swab	Department of pediatrics	2021-10-04	SP+PIV
1641	王乙童	female	6year	Throat swab	Department of pediatrics	2021-10-04	SP+MP
1644	冯喆含	female	3year	Throat swab	杏园Department of pediatrics	2021-10-06	HRV+SP+PIV
1646	赵慕杨	female	2month	Throat swab	Children's intensive care unit	2021-10-06	Feminine character
1649	韩槿溪	female	3year	Throat swab	Department of pediatrics	2021-10-06	HRV+SP
1651	张芊栩	female	6year	Throat swab	Department of pediatrics	2021-10-06	SP+MP
1656	崔麦骐	female	5year	Throat swab	Department of pediatrics	2021-10-06	BOV
1657	李鑫悦	female	7year	Throat swab	Department of pediatrics	2021-10-06	MP
1661	孙铭晨	female	5year	Throat swab	Department of pediatrics	2021-10-08	SP+RSV
1663	崔若彤	female	2month	Throat swab	Department of pediatrics	2021-10-08	HRV+SP
1664	刘珂言	female	5year	Throat swab	Department of pediatrics	2021-10-08	SP+MP+HI
1665	郭咏恩	female	1year	Throat swab	Department of pediatrics	2021-10-08	SP
1666	张静怡	female	1year	Throat swab	Department of pediatrics	2021-10-08	SP+RSV
1667	徐玘阳	female	10month	Throat swab	Department of pediatrics	2021-10-08	SP
1668	邢宝迪	female	3year	Throat swab	Department of pediatrics	2021-10-08	HRV+SP
1669	邵钰纹	female	2year	Throat swab	Department of pediatrics	2021-10-08	SP
1671	杜奕霖	female	3year	Throat swab	Department of pediatrics	2021-10-09	SP
1673	高巾尧	female	7year	Throat swab	Department of pediatrics	2021-10-09	SP+PIV
1675	孟梓茉	female	2year	Throat swab	Department of pediatrics	2021-10-11	SP+RSV
1676	张佳颖	female	3year	Throat swab	杏园Department of pediatrics	2021-10-11	SP+PIV
1677	马锦颖	female	9year	Throat swab	杏园Department of pediatrics	2021-10-11	SP+MP
1679	解婉莹	female	2month	Throat swab	Department of pediatrics	2021-10-11	MP+RSV
1681	张珑译	female	4year	Throat swab	Children's intensive care unit	2021-10-11	SP
1682	范家禾	female	8month	Throat swab	Children's intensive care unit	2021-10-11	SP
1683	崔紫怡	female	10year	Throat swab	Department of pediatrics(家化)	2021-10-11	MP
1685	张雨萌	female	4year	Throat swab	Department of pediatrics(家化)	2021-10-11	SP+MP
1686	单悦涵	female	3year	Throat swab	Department of pediatrics	2021-10-11	SP+HI+RSV
1687	陈籽默	female	12month	Throat swab	Department of pediatrics	2021-10-11	SP+RSV
1688	崔竞予	female	5year	Throat swab	Department of pediatrics(家化)	2021-10-11	SP+MP
1690	王攸宁	female	7year	肺泡Lavage solution	Department of pediatrics	2021-10-12	MP
1691	常雨斐	female	4month	Throat swab	Department of pediatrics	2021-10-12	HRV+SP+HI
1693	郝米乐	female	1year	Throat swab	Department of pediatrics	2021-10-12	SP+MP
1700	吕佳宁	female	1year	Throat swab	Department of pediatrics	2021-10-13	HRV+SP+MP
1701	荣曼甯	female	6year	Throat swab	Department of pediatrics	2021-10-13	SP+MP+HI
1703	孙悦琪	female	8year	Throat swab	Children's intensive care unit	2021-10-14	SP+MP
1705	王敏瑄	female	5year	Throat swab	Department of pediatrics	2021-10-14	HRV+SP+HI
1706	曹睿轩	female	6year	Throat swab	Department of pediatrics	2021-10-14	SP+MP
1707	李鑫淇	female	3year	Throat swab	Department of pediatrics	2021-10-14	HRV+SP
1708	郭佳彤	female	5year	Throat swab	Department of pediatrics	2021-10-14	SP+MP
1710	沈展亿源	female	9year	Throat swab	Department of pediatrics	2021-10-14	SP+PIV
1713	孙悦琪	female	8year	肺泡Lavage solution	Children's intensive care unit	2021-10-15	SP+MP
1715	毕佳宁	female	5year	Throat swab	Department of pediatrics	2021-10-15	SP+PIV+HI
1720	孙婉婷	female	6year	肺泡Lavage solution	Department of pediatrics	2021-10-16	MP
1722	张芸语	female	7year	Throat swab	Department of pediatrics	2021-10-16	SP+MP
1723	刘译可	female	1year	Throat swab	Department of pediatrics(家化)	2021-10-16	SP
1725	王镱霏	female	7year	Throat swab	Department of pediatrics	2021-10-16	MP
1726	苏雨彤	female	10year	Throat swab	Department of pediatrics(家化)	2021-10-16	SP
1729	梁奕涵	female	6year	Throat swab	Department of pediatrics	2021-10-18	SP+MP
1730	陈梦欣	female	2year	Throat swab	Department of pediatrics	2021-10-18	SP+RSV
1732	邢晨菲	female	1year	Throat swab	Department of pediatrics	2021-10-18	SP+RSV
1733	孙雅綦	female	6year	Throat swab	Department of pediatrics	2021-10-18	MP+RSV
1734	李梦瑶	female	3year	Throat swab	Children's intensive care unit	2021-10-18	BOV+SP
1737	付佳慧	female	5month	Throat swab	Children's intensive care unit	2021-10-18	SP
1738	丁甘霖	female	4year	Throat swab	Department of pediatrics	2021-10-18	SP+MP+HI
1742	梁靖茹	female	12year	Throat swab	Department of pediatrics	2021-10-18	HRV+SP+MP
1744	高紫晗	female	4year	Throat swab	Department of pediatrics	2021-10-18	HRV+SP+MP+HI
1746	周冰玥	female	2year	Throat swab	Children's intensive care unit	2021-10-19	SP
1754	吴明泽	female	5year	Throat swab	Children's intensive care unit	2021-10-19	SP+MP
1756	陈乃琳	female	7year	Throat swab	Department of pediatrics	2021-10-19	HRV+SP+MP+HI（弱阳性）
1759	孙馨雅	female	6year	Throat swab	Department of pediatrics	2021-10-20	SP+MP
1764	丁梓懿	female	7year	Throat swab	Department of pediatrics	2021-10-20	SP+MP
1765	张家祯	female	2year	Throat swab	Department of pediatrics(家化)	2021-10-20	SP+HI+RSV
1766	宋雅晴	female	3year	Throat swab	Department of pediatrics(家化)	2021-10-20	SP+HI
1767	徐若宸	female	12month	Throat swab	Children's intensive care unit	2021-10-20	SP+RSV
1768	韩可馨	female	3year	Throat swab	Department of pediatrics	2021-10-21	#NAME?
1770	于姝瑶	female	1year	Throat swab	Department of pediatrics(家化)	2021-10-21	HRV
1773	闫慕昭	female	7year	Throat swab	Department of pediatrics	2021-10-21	SP+MP
1774	石锦秀	female	1month	Throat swab	Neonatology ward	2021-10-22	SP+RSV
1775	路知颜	female	3month	Throat swab	Neonatology ward	2021-10-22	SP
1778	夏锦煦	female	6year	Throat swab	Department of pediatrics	2021-10-22	SP+MP
1779	赵浩然	female	9year	Throat swab	Department of pediatrics(家化)	2021-10-22	SP+MP
1780	尹舒鑫	female	8year	Throat swab	Department of pediatrics	2021-10-22	Feminine character
1782	李忻霏	female	9year	Throat swab	Department of pediatrics(家化)	2021-10-22	MP
1783	韦雨辰	female	9year	肺泡Lavage solution	Department of pediatrics	2021-10-23	MP
1786	谭茗戈	female	8year	Throat swab	Department of pediatrics(家化)	2021-10-23	HRV+SP+MP+HI
1787	邢依冉	female	1year	Throat swab	Department of pediatrics	2021-10-23	SP+MP+RSV
1788	韩祥妮	female	7year	Throat swab	Department of pediatrics	2021-10-23	HRV+MP+HI
1790	王梓涵	female	6year	Throat swab	Department of pediatrics	2021-10-23	BOV+HRV+MP
1791	耿依一	female	1year	Throat swab	Department of pediatrics	2021-10-23	SP+MP
1795	张珺淅	female	5year	Throat swab	Children's intensive care unit	2021-10-25	SP
1800	沈奕澄	female	7month	Throat swab	Department of pediatrics	2021-10-25	SP
1801	Niu Jacqui Jiaqi	female	4year	Throat swab	Department of pediatrics	2021-10-25	SP+MP
1803	常心语	female	6year	Throat swab	Department of pediatrics(家化)	2021-10-25	MP
1804	翟淑琳	female	4month	Throat swab	Children's intensive care unit	2021-10-25	SP+RSV
1805	刘翊萱	female	1month	Throat swab	Children's intensive care unit	2021-10-25	RSV
1806	李泓梦	female	2month	Throat swab	Neonatology ward	2021-10-25	HRV+SP+PIV
1810	王若溪	female	5month	Throat swab	Department of pediatrics	2021-10-25	RSV
1811	于雯琪	female	1year	Throat swab	Department of pediatrics	2021-10-25	SP+RSV
1814	王希柠	female	4month	Throat swab	Department of pediatrics	2021-10-25	HRV+RSV
1816	郭书畅	female	9year	肺泡Lavage solution	Department of pediatrics	2021-10-26	MP
1819	程景妍	female	2month	Throat swab	Children's intensive care unit	2021-10-26	RSV
1820	翟淑宁	female	4month	Throat swab	Children's intensive care unit	2021-10-27	HRV+SP+RSV
1821	高梓潇	female	2year		Department of pediatrics	2021-10-27	Feminine character
1826	李婉荷	female	21day	Throat swab	Neonatology ward	2021-10-27	SP
1827	颜语希	female	9month	Throat swab	Department of pediatrics	2021-10-27	SP+PIV
1830	栾佳颖	female	8year	Throat swab	Department of pediatrics	2021-10-27	HRV+SP+MP
1831	毕芸朵	female	2month	Throat swab	Children's intensive care unit	2021-10-27	SP+PIV
1833	李婉荷	female	22day		Neonatology ward科门诊	2021-10-28	Feminine character
1839	王艺糖	female	3year	Throat swab	Department of pediatrics	2021-10-28	RSV（弱阳性）
1843	吕欣潼	female	28day	Throat swab	Neonatology ward	2021-10-29	SP
1844	王乐瞳	female	3year	Throat swab	Children's intensive care unit	2021-10-29	SP+HI
1845	李雨涵	female	10year	肺泡Lavage solution	Children's intensive care unit	2021-10-29	SP+MP
1847	陈昱汝	female	2year	Throat swab	Department of pediatrics	2021-10-29	SP+MP
1848	潘文轩	female	13year	Throat swab	Department of pediatrics	2021-10-29	SP+MP
1849	刘芮嘉	female	23day	Throat swab	Neonatology ward	2021-10-29	RSV
1856	边曼淇	female	9month	Throat swab	杏园Department of pediatrics	2021-10-31	RSV
1860	李奕茜	female	7year	Throat swab	Department of pediatrics	2021-10-31	SP+MP
1867	高欣妍	female	9month	Throat swab	Department of pediatrics	2021-10-31	HRV+SP
1868	赵欣雅	female	5year	Throat swab	Department of pediatrics	2021-10-31	SP+MP
1872	孙偌菲	female	8year	Throat swab	Department of pediatrics(家化)	2021-10-31	SP+MP+HRV（弱阳）
1874	穆忆楠	female	3year	Throat swab	Department of pediatrics	2021-10-31	MP
1875	张小涵之female	female	2day	Throat swab	Neonatology ward	2021-10-31	Feminine character
1878	谢迪之female	female	17day	Throat swab	Neonatology ward	2021-11-01	Feminine character
1879	刘沐晗	female	1year	Throat swab	Department of pediatrics	2021-11-01	SP
1884	高伟慈	female	10year	肺泡Lavage solution	Department of pediatrics	2021-11-02	CP
1886	陈智雅	female	4year	Throat swab	Department of pediatrics(家化)	2021-11-02	BOV+SP
1887	吴蕙宁	female	1month	Throat swab	Neonatology ward	2021-11-02	HRV+SP
1888	戴善茗	female	2year	Throat swab	Department of pediatrics	2021-11-02	HI
1890	毛清禾	female	9month	Throat swab	Department of pediatrics	2021-11-02	SP+PIV
1891	崔子云	female	7year	Throat swab	Department of pediatrics	2021-11-02	HRV+CP
1895	王临熙	female	7year	Throat swab	Department of pediatrics	2021-11-03	SP+CP
1896	明奕瑶	female	3year	Throat swab	Department of pediatrics	2021-11-03	HRV+SP+HI(+Feminine character)
1898	吴翰如	female	4year	Throat swab	Department of pediatrics(家化)	2021-11-03	SP+CP
1899	王秋month	female	10year	Throat swab	Department of pediatrics	2021-11-03	SP+CP
1900	刘梦溪	female	7year	Throat swab	Department of pediatrics	2021-11-03	SP+CP
1904	于芯玥	female	2month	Throat swab	Neonatology ward	2021-11-03	SP
1905	高诗仪	female	1year	Throat swab	Department of pediatrics	2021-11-04	SP+PIV
1907	张心怡	female	7year	肺泡Lavage solution	Department of pediatrics	2021-11-04	SP+CP
1908	宋子琦	female	4year	Throat swab	Department of pediatrics	2021-11-04	SP+HI(+Feminine character)
1909	孙瑞旋	female	9year	Throat swab	Department of pediatrics	2021-11-04	CP
1910	李伊加	female	9year	Throat swab	Department of pediatrics	2021-11-04	SP+CP
1911	高晨郡	female	8year	Throat swab	Department of pediatrics	2021-11-04	SP+CP
1913	田心诺	female	1year	Throat swab	Children's intensive care unit	2021-11-04	HRV+SP
1914	宫翕予	female	2year	Throat swab	Children's intensive care unit	2021-11-05	HRV+SP
1918	宋亦婷	female	7year	Throat swab	Department of pediatrics	2021-11-05	HRV+SP+CP
1923	张艺宁	female	6year		Department of pediatrics	2021-11-06	Feminine character
1931	刘芳菲	female	9year	Throat swab	Children's intensive care unit	2021-11-06	SP
1933	卢昀裳	female	3year	Throat swab	杏园Department of pediatrics	2021-11-08	HRV+SP
1936	刘雨辉	female	10year	Throat swab	Department of pediatrics	2021-11-08	SP+CP
1938	李奕希	female	5year	Throat swab	Department of pediatrics	2021-11-08	SP+CP
1939	韩境偌	female	11month	Throat swab	Department of pediatrics(家化)	2021-11-08	SP+PIV
1944	孙侨汐	female	1month	Throat swab	Children's intensive care unit	2021-11-08	HRV+SP
1949	胡呓茗	female	2month	Throat swab	Neonatology ward	2021-11-09	RSV
1951	夏梓萌	female	7year	Throat swab	Department of pediatrics	2021-11-09	HRV+SP+CP
1952	吕召娟之female	female	12day	Throat swab	Neonatology ward	2021-11-09	RSV(+Feminine character)
1955	刘彦孜	female	6year	Throat swab	Department of pediatrics	2021-11-09	SP+CP
1957	张曼婷	female	7year	Throat swab	Department of pediatrics	2021-11-09	SP+CP
1959	王奕璇	female	2year	Throat swab	Children's intensive care unit	2021-11-09	HRV+HI
1963	王新瑶之female	female	1month	Throat swab	Neonatology ward	2021-11-10	RSV
1964	乔琨斐	female	24day	Throat swab	Neonatology ward	2021-11-10	RSV
1968	曾渝芯	female	10year	Throat swab	Department of pediatrics	2021-11-10	CP
1969	杨若馨	female	8year	Throat swab	Department of pediatrics	2021-11-10	SP+CP
1970	朱芯怡	female	2month	Throat swab	Children's intensive care unit	2021-11-10	RSV
1975	刘妙芮	female	3year	Throat swab	杏园Department of pediatrics	2021-11-11	SP+HI+RSV
1978	刘冠卿	female	1year	Throat swab	Department of pediatrics	2021-11-11	BOV+SP
1980	尚昱彤	female	1year	Throat swab	Department of pediatrics	2021-11-12	SP+RSV
1983	刘业希	female	7year	Throat swab	Department of pediatrics	2021-11-12	HRV+SP+HI
1984	王语彤	female	4year	Throat swab	Department of pediatrics	2021-11-12	CP
1985	李若彤	female	9year	Throat swab	Department of pediatrics	2021-11-12	CP
1988	岳歆滢	female	7year	肺泡Lavage solution	Department of pediatrics	2021-11-12	CP
1990	南思纯	female	3year	Throat swab	Department of pediatrics	2021-11-13	SP+HI
1991	张上茗珠	female	7year	Throat swab	Department of pediatrics(家化)	2021-11-13	SP+CP
1992	丁子涵	female	3year	Throat swab	Department of pediatrics(家化)	2021-11-13	xi+PIV(+Feminine character)
1993	王与嬿	female	1year	Throat swab	Department of pediatrics	2021-11-13	Feminine character
1994	苗艺可	female	4year	Throat swab	Department of pediatrics	2021-11-13	RSV
1995	贾婷文	female	8year	Throat swab	Department of pediatrics	2021-11-13	CP
1996	南梓霏	female	5year	Throat swab	Department of pediatrics	2021-11-13	SP+HI
1998	冯晟恩	female	3year	Throat swab	Department of pediatrics	2021-11-13	HRV+SP+CP
2004	姚景涵	female	11year	Throat swab	Department of pediatrics	2021-11-15	CP
2005	王奕杰	female	10year	Throat swab	Department of pediatrics	2021-11-15	Feminine character
2006	翟初心	female	3year	Throat swab	Department of pediatrics	2021-11-15	SP+CP
2007	刘宇佳	female	7year	Throat swab	Department of pediatrics	2021-11-15	SP+CP
2010	周豫萱	female	7year	Throat swab	Department of pediatrics	2021-11-15	SP+CP
2013	周菲之female	female	27day	Throat swab	Neonatology ward	2021-11-15	SP+HI+RSV
2015	岳瑧曦	female	1month	Throat swab	Neonatology ward	2021-11-15	HI+RSV
2017	孟莞澄	female	2month	Throat swab	Neonatology ward	2021-11-16	SP+RSV
2019	孟一然	female	2year	Throat swab	Department of pediatrics(家化)	2021-11-16	SP
2021	宓子欣	female	4year	Throat swab	Department of pediatrics	2021-11-16	IVB+SP
2025	刘亦悦	female	1year	Throat swab	Children's intensive care unit	2021-11-16	SP
2026	贾烁雅	female	5year	Throat swab	Children's intensive care unit	2021-11-16	SP+HI
2030	李梦晓之female	female	19day	Throat swab	Neonatology ward	2021-11-17	Feminine character
2031	高子轩	female	9year	Throat swab	Department of pediatrics	2021-11-17	SP+CP
2045	刘清瑶	female	2year	Throat swab	Department of pediatrics	2021-11-18	SP+CP+HI+RSV
2046	刘柠溪	female	3month	Throat swab	Department of pediatrics(家化)	2021-11-18	Feminine character
2048	张悦可	female	9year	Throat swab	Department of pediatrics(家化)	2021-11-18	SP(+Feminine character)
2051	吕佳钰	female	8year	Throat swab	Department of pediatrics	2021-11-18	SP+CP
2054	潘烁羽	female	8year	Throat swab	Department of pediatrics	2021-11-18	HRV+SP+CP
2057	杜佳洁	female	8year	Throat swab	Children's intensive care unit	2021-11-19	SP
2058	刘静诺	female	2year	Throat swab	Department of pediatrics	2021-11-19	SP+CP
2059	王艺萌	female	8month	Throat swab	Department of pediatrics	2021-11-19	SP
2061	李汶骏	female	3year	Throat swab	Department of pediatrics(家化)	2021-11-19	SP
2062	宁诗怡	female	2year	Throat swab	Department of pediatrics	2021-11-19	SP+HPMV
2063	王子予	female	7year	Throat swab	Department of pediatrics	2021-11-19	HRV+CP
2066	宋梓萱	female	3year	Throat swab	Department of pediatrics	2021-11-20	SP+BOV（+Feminine character）
2068	韩伊伊	female	3year	Throat swab	Department of pediatrics	2021-11-20	SP+CP+HI
2070	于清琳	female	2year	Throat swab	Children's intensive care unit	2021-11-20	SP+PIV
2072	王鑫睿	female	6month	Throat swab	Children's intensive care unit	2021-11-22	HRV
2073	杜佳洁	female	8year		Department of pediatrics	2021-11-22	Feminine character
2074	薛秉心	female	9month	Throat swab	杏园Department of pediatrics	2021-11-22	SP+RSV
2076	李烨宏	female	11year	Throat swab	Department of pediatrics	2021-11-22	HRV+SP+CP
2080	张梓琦	female	6year	Throat swab	Department of pediatrics	2021-11-22	SP
2081	李淇芮	female	29day	Throat swab	Neonatology ward	2021-11-22	RSV
2082	陈思宁	female	6year	Throat swab	Department of pediatrics	2021-11-22	SP+HI
2083	白钰姝	female	6year	Throat swab	Department of pediatrics	2021-11-22	SP+CP
2084	韩欣蕊	female	4year	Throat swab	Department of pediatrics	2021-11-22	SP+CP
2085	王芊琳	female	11day	Throat swab	Neonatology ward	2021-11-22	RSV
2086	许妍熙	female	7year	Throat swab	Department of pediatrics	2021-11-22	CP
2088	高榕婧	female	2year	Throat swab	Department of pediatrics	2021-11-22	SP+CP
2090	张峙怡	female	11year	肺泡Lavage solution	Department of pediatrics	2021-11-22	CP
2091	赵芯怡	female	2year	Throat swab	Children's intensive care unit	2021-11-23	HRV+SP
2092	魏小淇	female	5year	Throat swab	Department of pediatrics(家化)	2021-11-23	SP+CP
2095	吕晨曦	female	8year	Throat swab	Department of pediatrics	2021-11-23	CP
2096	张宇桐	female	8year	Throat swab	Department of pediatrics	2021-11-23	CP
2101	刘芮言	female	3year	Throat swab	Department of pediatrics	2021-11-24	SP+PIV+RSV
2102	李宛泽	female	5year	Throat swab	Department of pediatrics	2021-11-24	SP+CP
2104	黄钰淇	female	9year	Throat swab	Department of pediatrics	2021-11-24	SP+CP
2105	李锦熹	female	5year	Throat swab	Department of pediatrics	2021-11-24	SP+CP
2110	俞婉晴	female	7year	Throat swab	Department of pediatrics	2021-11-24	CP
2111	胡佳贝	female	7year	Throat swab	Department of pediatrics	2021-11-24	HRV+SP+CP
2112	吴思诺	female	8year	Throat swab	Department of pediatrics	2021-11-24	HRV+SP+CP
2113	张妙歌	female	6year	Throat swab	Department of pediatrics	2021-11-24	SP+CP+HI
2115	田秋瑜	female	6year	Throat swab	Department of pediatrics	2021-11-24	SP+CP
2116	王梓舒	female	6year	Throat swab	Department of pediatrics	2021-11-24	CP(+Feminine character)
2117	司书言	female	3year	Throat swab	Children's intensive care unit	2021-11-24	SP
2118	张鈺笛	female	9year		Department of pediatrics	2021-11-25	EV
2120	杨子涵	female	10year	Throat swab	Department of pediatrics	2021-11-25	SP+PIV+IVA+CP
2121	赵慕溪	female	7year	Throat swab	Department of pediatrics	2021-11-25	SP+CP+HI
2126	刘珈宁	female	6year	Throat swab	Department of pediatrics	2021-11-25	CP
2130	杜梓瑜	female	1month	Throat swab	Neonatology ward	2021-11-26	HRV+PIV
2131	张珂欣	female	7year	Throat swab	Department of pediatrics	2021-11-26	SP+CP
2132	单姿涵	female	5year	Throat swab	Department of pediatrics	2021-11-26	SP+CP+HI
2135	阎姿妤	female	4year	Throat swab	Department of pediatrics	2021-11-26	HI
2136	刘甜瑜	female	10year	Throat swab	Department of pediatrics	2021-11-26	CP
2137	田芮晞	female	1month	Throat swab	Children's intensive care unit	2021-11-26	RSV
2139	刘睿妍	female	20day	Throat swab	Neonatology ward	2021-11-27	RSV
2140	李炜佳	female	1month	Throat swab	Neonatology ward	2021-11-27	SP+RSV
2141	泮正阳	female	13month		Department of pediatrics	2021-11-27	Feminine character
2144	贾舒琦	female	3year	Throat swab	Department of pediatrics	2021-11-27	SP+CP+HI
2145	李怡彤	female	10year	Throat swab	Department of pediatrics	2021-11-27	CP
2146	刘若辰	female	7year	Throat swab	Department of pediatrics	2021-11-27	SP+CP
2150	陈梦萱	female	9year	Throat swab	Department of pediatrics	2021-11-29	SP+CP
2151	宋晓棠	female	9year	Throat swab	Department of pediatrics	2021-11-29	SP+IVA+HI(+Feminine character)
2152	胡佩妤	female	4month	Throat swab	Children's intensive care unit	2021-11-29	SP+RSV
2153	胡曦month	female	2year	Throat swab	Department of pediatrics	2021-11-29	SP+RSV
2161	巩雨昕	female	7year	Throat swab	Department of pediatrics	2021-11-30	SP+CP
2162	卢墨安	female	1year	Throat swab	Department of pediatrics(家化)	2021-11-30	SP
2163	栾舒雯	female	6year	Throat swab	Department of pediatrics(家化)	2021-11-30	CP
2164	王千瑜	female	10year	Throat swab	Department of pediatrics	2021-11-30	SP+CP
2166	刘译璘	female	10year	Throat swab	Department of pediatrics	2021-11-30	CP
2170	吕召娟之female	female	1month	Throat swab	Neonatology ward科门诊	2021-11-30	Feminine character
3939	袁乐宁	female	1month	Throat swab	Neonatology ward3楼家化病房	2022.9.1	Feminine character
3940	冯悦竹	female	3year	Throat swab	Department of pediatrics	2022.9.2	Feminine character
3941	赵燚朵	female	2year	Throat swab	Children's intensive care unit	2022.9.2	SP+IVB+季节性季节性H3N2病毒N2
3943	赵燚朵	female	2year		Department of pediatrics	2022.9.3	Feminine character
3946	张庆英之female	female	1day	Throat swab	Neonatology ward	2022.9.3	SP
3947	蒋依依	female	3year	Throat swab	Children's intensive care unit	2022.9.5	SP
3949	杨娜之female	female	1day	Throat swab	Neonatology ward	2022.9.5	SP
3950	崔嘉怡	female	4year	Throat swab	Children's intensive care unit	2022.9.5	HRV+SP
3952	张霞之female	female	1day	Throat swab	Neonatology ward	2022.9.5	Feminine character
3956	徐一诺	female	4day	Throat swab	Neonatology ward3楼家化病房	2022.9.6	Feminine character
3957	高歆茹	female	6year	Throat swab	Department of pediatrics	2022.9.6	SP
3959	李若一	female	4year	Throat swab	Department of pediatrics	2022.9.6	SP+IVB+季节性季节性H3N2病毒N2
3960	王子涵之female	female	17时	Throat swab	Neonatology ward	2022.9.8	Feminine character
3962	韩贾蕊	female	7year	Throat swab	Children's intensive care unit	2022.9.8	HRV+SP+Feminine character
3966	刘梓熙	female	5year	Throat swab	Children's intensive care unit	2022.9.9	SP+HRV
3967	翟十乐	female	11year	Throat swab	Children's intensive care unit	2022.9.9	SP
3968	张正宜	female	4year	Throat swab	Department of pediatrics	2022.9.11	SP
3969	魏伊宁	female	3year	Throat swab	Children's intensive care unit	2022.9.11	SP+HRV
3970	孙芮熙	female	3year	Throat swab	Department of pediatrics	2022.9.12	SP
3971	郇舒雅	female	8year	Throat swab	Department of pediatrics	2022.9.12	SP
3973	王子墨	female	2year	Throat swab	Children's intensive care unit	2022.9.12	Feminine character
3975	王珺禾	female	1year	Throat swab	Department of pediatrics	2022.9.13	SP+PIV
3976	高嬿雯	female	19day	Throat swab	Neonatology ward	2022.9.14	SP+PIV
3977	付涵予	female	10year	Throat swab	Children's intensive care unit	2022.9.14	HI
3978	张依诺	female	4year	Throat swab	Children's intensive care unit	2022.9.14	HRV+SP
3980	徐佳慧	female	3year	Throat swab	Department of pediatrics	2022.9.14	SP
3981	白雪之female	female	1day	Throat swab	Neonatology ward	2022.9.14	Feminine character
3983	张韵婕	female	3year	Throat swab	Department of pediatrics	2022.9.15	BOV+HRV+PIV+HCOV
3985	潘雯悦	female	4year	Throat swab	杏园Department of pediatrics	2022.9.16	SP
3987	贾桃苏	female	1year	Throat swab	Children's intensive care unit	2022.9.17	HCOV
3989	樊梦瑶	female	5year	Throat swab	Children's intensive care unit	2022.9.17	Feminine character
3990	朱佳琪	female	3year	Throat swab	Department of pediatrics	2022.9.17	SP
3992	晁艺棽	female	3year	Throat swab	Department of pediatrics	2022.9.19	SP+HI
3993	郭曙萌	female	3year	Throat swab	Department of pediatrics	2022.9.19	SP+PIV+HI
3998	高嬿雯	female	25day	Throat swab	Neonatology ward	2022.9.19	Feminine character
4001	金姿诺	female	7year	Throat swab	Department of pediatrics	2022.9.21	SP
4002	肖博芮	female	5year	Throat swab	Children's intensive care unit	2022.9.21	SP
4003	王若舒	female	1year	Throat swab	Children's intensive care unit	2022.9.22	HRV
4005	张帅之female	female	1day	Throat swab	Neonatology ward	2022.9.23	Feminine character
4008	李语桐	female	3year	Throat swab	Department of pediatrics	2022.9.23	HRV+SP
4009	马芊禾	female	5year	Throat swab	Children's intensive care unit	2022.9.24	HRV+SP
4010	池雅熙	female	3year	Throat swab	Department of pediatrics	2022.9.26	HRV+SP
4013	任津墨	female	30day	Throat swab	Neonatology ward	2022.9.26	Feminine character
4014	孙语彤	female	6year	Throat swab	Department of pediatrics	2022.9.26	Feminine character
4019	王蕾之female	female	8时	Throat swab	Neonatology ward	2022.9.28	Feminine character
4022	徐翌然	female	25day	Throat swab	Neonatology ward3楼家化病房	2022.9.29	Feminine character
4026	郭芊一	female	1year	Throat swab	Department of pediatrics	2022.10.1	Feminine character
4031	赵锦玥	female	1year	Throat swab	Department of pediatrics	2022.10.1	Feminine character
4033	周诗瑶	female	18month	Throat swab	Department of pediatrics	2022.10.3	HRV
4034	房珺安	female	10month	Throat swab	Department of pediatrics(家化)	2022.10.3	Feminine character
4039	王诗悦	female	2year	Throat swab	Department of pediatrics(家化)	2022.10.3	RSV
4042	蒋依依	female	3year	Throat swab	Department of pediatrics	2022.10.3	Feminine character
4044	孙绮晗	female	3year	Throat swab	Department of pediatrics	2022.10.3	Feminine character
4050	崔恩汐	female	1year	Throat swab	Department of pediatrics	2022.10.5	Feminine character
4051	刘孜悦	female	3year	Throat swab	Department of pediatrics	2022.10.3	IVB
4052	李愉思涵	female	4year	Throat swab	Department of pediatrics	2022.10.4	IVB+xi
4054	刘梦冉	female	1year	Throat swab	Department of pediatrics	2022.10.3	Feminine character
4055	刘珂君	female	3year	Throat swab	Department of pediatrics	2022.10.4	HRV(±)
4060	闫钰涵	female	1year	Throat swab	Department of pediatrics	2022.10.9	Feminine character
4067	周语昕	female	6month	Throat swab	Department of pediatrics	2022.10.12	Feminine character
4068	尚昱卿	female	5year	Throat swab	Department of pediatrics	2022.10.12	IVB
4069	李姿彤	female	4year	Throat swab	Department of pediatrics	2022.10.12	HRV(±)
4071	刘歆甜	female	3year	Throat swab	Department of pediatrics	2022.10.12	HRV
4075	许赢心	female	5year	Throat swab	Children's intensive care unit	2022.10.12	Feminine character
4076	高艺荧	female	9year	Throat swab	Department of pediatrics	2022.10.12	Feminine character
4079	魏知予	female	3year	Throat swab	Department of pediatrics	2022.10.14	Feminine character
4080	韩姜一	female	3year	Throat swab	Department of pediatrics	2022.10.15	Feminine character
4081	王雅琪	female	4year	Throat swab	Department of pediatrics	2022.10.16	IVB
4082	荆祎敏	female	7year	Throat swab	Department of pediatrics	2022.10.16	Feminine character
4083	赵歆瑶	female	1year	Throat swab	Department of pediatrics	2022.10.16	Feminine character
4090	安梦晞	female	3year	Throat swab	Department of pediatrics	2022.10.16	Feminine character
4092	江奕萱	female	3year	Throat swab	Department of pediatrics	2022.10.16	Feminine character
4095	周芸朵	female	2year	Throat swab	Department of pediatrics	2022.10.16	Feminine character
4097	李凌潇	female	2year	Throat swab	Department of pediatrics	2022.10.16	Feminine character
4098	李亦可	female	3year	Throat swab	Department of pediatrics	2022.10.16	Feminine character
4100	孙奕可	female	1year	Throat swab	Department of pediatrics(家化)	2022.10.16	Feminine character
4101	邢子棋	female	5year	Throat swab	Department of pediatrics	2022.10.16	Feminine character
4105	韩雨潼	female	6year	Throat swab	Department of pediatrics	2022.10.16	Feminine character
4111	阚偲予	female	1year	Throat swab	Department of pediatrics	2022.10.16	Feminine character
4114	梁恩祎	female	6year	Throat swab	Department of pediatrics	2022.10.16	Feminine character
4116	徐宥沁	female	3year	Throat swab	Department of pediatrics	2022.10.17	Feminine character
4117	谢易瞳	female	3year	Throat swab	Department of pediatrics	2022.10.18	Feminine character
4119	周昱彤	female	1year	Throat swab	Department of pediatrics(家化)	2022.10.20	Feminine character
4126	王虹茹	female	4year	Throat swab	Department of pediatrics	2022.10.24	HRV
4127	赵婉婷	female	5year	Throat swab	Department of pediatrics	2022.10.24	IVB
4128	张熙雨	female	7year	Throat swab	Department of pediatrics	2022.10.24	xi(±)
4129	李诺茜	female	3year	Throat swab	Department of pediatrics	2022.10.24	Feminine character
4131	叶清茹	female	5year	Throat swab	Department of pediatrics(家化)	2022.10.24	Feminine character
4133	孙嘉欣	female	1year	Throat swab	Department of pediatrics	2022.10.24	Feminine character
4136	张紫陌	female	1year	Throat swab	Department of pediatrics	2022.10.24	Feminine character
4139	李书娴	female	2year	Throat swab	Department of pediatrics	2022.10.24	Feminine character
4140	吕婧妍	female	11month	Throat swab	Department of pediatrics	2022.10.24	Feminine character
4142	徐梓烨	female	1year	Throat swab	Department of pediatrics(家化)	2022.10.24	Feminine character
4147	张壬辰	female	5year	Throat swab	Department of pediatrics	2022.10.24	xi
4151	曹莉媛	female	3year	Throat swab	Department of pediatrics	2022.10.24	Feminine character
4152	刘泽琳	female	4year	Throat swab	Department of pediatrics	2022.10.24	Feminine character
4153	宋俐瑶	female	1year	Throat swab	Department of pediatrics	2022.10.24	Feminine character
4154	崔梦宸	female	7year	Throat swab	Department of pediatrics	2022.10.24	Feminine character
4157	王嘉宁	female	3year	Throat swab	Department of pediatrics	2022.10.24	IVB
4158	张易宸	female	7year	Throat swab	Department of pediatrics	2022.10.24	Feminine character
4160	郑梓彤	female	1year	Throat swab	Department of pediatrics	2022.10.24	Feminine character
4161	张子衿	female	3year	Throat swab	Department of pediatrics	2022.10.24	RSV
4166	潘语晴	female	4year	Throat swab	Department of pediatrics	2022.10.24	IVB
4168	齐云菡	female	2year	Throat swab	Department of pediatrics	2022.10.24	Feminine character
4170	贾沐珂	female	15day	Throat swab	Neonatology ward科门诊	2022.10.24	Feminine character
4171	朱洛汐	female	4month	Throat swab	Department of pediatrics	2022.10.24	Feminine character
4172	王芮宁	female	12month	Throat swab	Department of pediatrics	2022.10.24	Feminine character
4178	韩钰宸	female	3year	Throat swab	Department of pediatrics	2022.10.24	HRV（±）
4179	王诗尧	female	2year	Throat swab	Department of pediatrics	2022.10.24	Feminine character
4186	刘晓彤	female	10year	Throat swab	Department of pediatrics	2022.10.24	Feminine character
4189	田雯轩	female	6year	Throat swab	Department of pediatrics	2022.10.10	Feminine character
4190	熊悦淇	female	11month	Throat swab	Department of pediatrics	2022.10.11	Feminine character
4191	孙千雅	female	5year	Throat swab	Department of pediatrics	2022.10.12	IVB
4192	马婧轩	female	3year	Throat swab	Department of pediatrics	2022.10.13	Feminine character
4194	李紫卉	female	5year	Throat swab	Department of pediatrics	2022.10.15	Feminine character
4196	王梓茼	female	8year	Throat swab	Department of pediatrics	2022.10.17	Feminine character
4201	李若溪	female	3month	Throat swab	Department of pediatrics	2022.10.22	HRV
4204	伊艺悦	female	3year	Throat swab	Department of pediatrics	2022.10.25	HRV
4205	张子涵	female	2month	Throat swab	Department of pediatrics(家化)	2022.10.26	Feminine character
4210	马芊禾	female	5year	Throat swab	Department of pediatrics	2022.10.26	HRV
4212	王慕晨	female	1year	Throat swab	Department of pediatrics	2022.10.26	Feminine character
4215	刘凤仪	female	6year	Throat swab	Department of pediatrics	2022.10.27	Feminine character
4217	李名铢	female	5month	Throat swab	Department of pediatrics	2022.10.29	Feminine character
4219	孙意岚	female	3year	Throat swab	Department of pediatrics	2022.10.29	Feminine character
4221	毕涵娇	female	3year	Throat swab	Department of pediatrics	2022.10.29	Feminine character
4227	李艺桐	female	1year	Throat swab	Department of pediatrics	2022.10.29	HRV
4228	马郡怿	female	2year	Throat swab	Department of pediatrics	2022.10.29	Feminine character
4232	吕安珂	female	5year	Throat swab	Department of pediatrics	2022.10.29	HRV
4233	孙镱霏	female	4year	Throat swab	Department of pediatrics	2022.10.29	HRV
4238	袁韶晗	female	4year	Throat swab	Department of pediatrics	2022.10.29	Feminine character
4242	张心诺	female	2month	Throat swab	Neonatology ward科门诊	2022.10.29	Feminine character
4245	郑嘉宜	female	1year	Throat swab	Department of pediatrics	2022.10.29	Feminine character
4250	李瑾怡	female	7month	Throat swab	Neonatology ward科门诊	2022.10.29	Feminine character
4252	董瑞琳	female	5year	Throat swab	Department of pediatrics	2022.10.29	HRV
4253	王茗语	female	4year	Throat swab	Department of pediatrics	2022.10.29	Feminine character
4258	柴美琪	female	1year	Throat swab	Department of pediatrics	2022.10.29	HRV
4260	韩可馨	female	4year	Throat swab	Department of pediatrics	2022.10.29	Feminine character
4264	闫芷涵	female	2year	Throat swab	Department of pediatrics	2022.10.29	RSV+xi
4266	宋晓暖	female	3year	Throat swab	Department of pediatrics(家化)	2022.10.29	HRV
4267	陈艺萌	female	3year	Throat swab	Department of pediatrics	2022.10.29	HRV
4269	陈丽斐	female	3year	Throat swab	Department of pediatrics(家化)	2022.10.29	HRV
4273	孙嘉卉	female	3year	Throat swab	Department of pediatrics	2022.10.29	HRV
4275	王越馨	female	5year	Throat swab	杏园Department of pediatrics	2022.10.29	HRV
4276	李若溪	female	3year	Throat swab	Department of pediatrics(家化)	2022.10.29	HRV
4277	郭宜宁	female	3year	Throat swab	Department of pediatrics(家化)	2022.10.29	Feminine character
4283	张宸瑜	female	6year	Throat swab	杏园Department of pediatrics	2022.10.31	IVB
4284	苏琦month	female	2year	Throat swab	杏园Department of pediatrics	2022.10.31	HRV
4287	张宸熙	female	3year	Throat swab	Department of pediatrics	2022.10.31	Feminine character
4288	时银曦	female	4year	Throat swab	Department of pediatrics	2022.10.31	Feminine character
4303	高嬿雯	female	2month	Throat swab	Neonatology ward	2022.10.5	HRV
4304	王英华之female	female	1day	Throat swab	Neonatology ward	2022.10.7	SP
4306	耿文静之female	female	27day	Throat swab	Neonatology ward	2022.10.7	IVB+SP+季节性季节性H3N2病毒N2
4308	邬辰瑜	female	8month	Throat swab	Department of pediatrics	2022.10.7	PIV
4310	王筠昕	female	9month	Throat swab	Department of pediatrics	2022.10.8	SP+PIV
4311	杨昕颐	female	2month	Throat swab	Neonatology ward3楼家化病房	2022.10.8	Feminine character
4314	刘传萍之female	female	2day	Throat swab	Neonatology ward	2022.10.9	Feminine character
4319	金彦希	female	2month	Throat swab	Neonatology ward3楼家化病房	2022.10.11	SP
4325	杨雨萱	female	8year	Throat swab	Department of pediatrics	2022.10.13	SP(±)
4327	马莹之female	female	22时	Throat swab	Neonatology ward	2022.10.15	Feminine character
4328	李雨桐	female	1year	Throat swab	杏园Department of pediatrics	2022.10.17	Feminine character
4337	闫梓涵	female	6year	Throat swab	Department of pediatrics	2022.10.19	IVB+SP+季节性季节性H3N2病毒
4339	高慧娇之female	female	19时	Throat swab	Neonatology ward	2022.10.20	Feminine character
4342	王雅萱	female	7year	Throat swab	Department of pediatrics(家化)	2022.10.20	SP+季节性季节性H3N2病毒+IVB
4343	国秀之female	female	13day	Throat swab	Neonatology ward3楼家化病房	2022.10.21	Feminine character
4345	常明霞之female	female	22day	Throat swab	Neonatology ward3楼家化病房	2022.10.25	PIV+RSV
4346	刘思屹	female	7year	Throat swab	Department of pediatrics	2022.10.25	CP
4349	刘青之female	female	22时	Throat swab	Neonatology ward	2022.10.26	Feminine character
4350	王迎睿	female	8month	Throat swab	Department of pediatrics	2022.10.27	Feminine character
4353	赵林亭之female	female	1day	Throat swab	Neonatology ward	2022.10.31	Feminine character
4354	李一宁	female	3year	Throat swab	Department of pediatrics	2022-10-01	Feminine character
4360	王靖然	female	2year	Throat swab	Department of pediatrics	2022-10-01	HRV(±)
4364	孙誉格	female	2month	Throat swab	Department of pediatrics(家化)	2022-10-01	Feminine character
4365	杜宸宇	female	9year	Throat swab	Department of pediatrics	2022-10-01	HRV(±)
4366	赵歌扬	female	6year	Throat swab	Department of pediatrics	2022-10-01	IVB
4371	张妍	female	4year	Throat swab	Department of pediatrics	2022-10-02	Feminine character
4373	蒋依依	female	3year	Throat swab	Department of pediatrics	2022-10-02	HRV
4374	张夕颜	female	11month	Throat swab	Department of pediatrics	2022-10-02	Feminine character
4375	王旻祺	female	12month	Throat swab	Department of pediatrics	2022-10-02	Feminine character
4381	董嘉艺	female	15month	Throat swab	Department of pediatrics	2022-10-03	IVB
4384	孟文馨	female	5year	Throat swab	Department of pediatrics	2022-10-03	IVB
4392	孟诗桐	female	2month	Throat swab	Department of pediatrics	2022-10-05	HRV
4393	袁蕴溪	female	4year	Throat swab	Department of pediatrics	2022-10-05	IVB
4395	王筠昕	female	8month	Throat swab	Department of pediatrics	2022-10-05	Feminine character
4397	张以歆	female	3year	Throat swab	Department of pediatrics	2022-10-05	HRV
4400	李知夏	female	3year	Throat swab	Department of pediatrics	2022-10-05	Feminine character
4402	张婧诗	female	3year	Throat swab	Department of pediatrics	2022-10-06	Feminine character
4404	潘玟瑄	female	5year	Throat swab	Department of pediatrics	2022-10-06	IVB
4407	周羽希	female	4year	Throat swab	Department of pediatrics	2022-10-07	IVB
4409	张雅惠	female	10year	Throat swab	Department of pediatrics	2022-10-07	Feminine character
4410	杨悦溪	female	4year	Throat swab	Department of pediatrics	2022-10-07	Feminine character
4411	吕若溪	female	2year	Throat swab	Department of pediatrics	2022-10-07	HRV
4412	孙沫晗	female	1year	Throat swab	Department of pediatrics	2022-10-07	Feminine character
4413	崔新雨	female	4year	Throat swab	杏园Department of pediatrics	2022-10-07	Feminine character
4414	王矜瑶	female	5month	Throat swab	Department of pediatrics	2022-10-07	HRV
4415	付嘉宝	female	1year	Throat swab	Department of pediatrics	2022-10-08	Feminine character
4418	李知夏	female	2year	Throat swab	Department of pediatrics	2022-10-08	Feminine character
4421	王晨曦	female	9year	Throat swab	杏园Department of pediatrics	2022-10-08	Feminine character
4423	张安然	female	6year	Throat swab	Department of pediatrics	2022-10-08	IVB
4424	韩佳禾	female	1year	Throat swab	Department of pediatrics	2022-10-08	Feminine character
4425	杨红梅	female	3year	Throat swab	Pediatric emergency	2022-10-08	Feminine character
4427	王悠可	female	1year	Throat swab	Department of pediatrics	2022-10-09	Feminine character
4428	赵雅琪	female	5year	Throat swab	Department of pediatrics	2022-10-09	IVB
4432	毕景熙	female	5month	Throat swab	Department of pediatrics	2022-10-09	Feminine character
4434	修钰彤	female	10year	Throat swab	Department of pediatrics	2022-10-09	Feminine character
4437	房珺玥	female	8month	Throat swab	Department of pediatrics	2022-10-09	Feminine character
4438	高溪悦	female	2year	Throat swab	Department of pediatrics	2022-10-09	Feminine character
4439	梁若羽	female	1year	Throat swab	Department of pediatrics	2022-10-10	Feminine character
4440	段云翔	female	3year	Throat swab	Department of pediatrics(家化)	2022-10-10	Feminine character
4441	王丽涵	female	5year	Throat swab	Department of pediatrics	2022-10-10	Feminine character
4443	殷从越	female	5month	Throat swab	Department of pediatrics(家化)	2022-10-10	Feminine character
4445	庞然文	female	6year	Throat swab	Department of pediatrics	2022-10-10	Feminine character
4446	李姿洁	female	3year	Throat swab	Department of pediatrics	2022-10-10	Feminine character
4451	王莫晰	female	2year	Throat swab	Department of pediatrics	2022-10-10	HRV
4452	郭铭予	female	2month	Throat swab	Neonatology ward科门诊	2022-10-10	Feminine character
4457	尹楷然	female	1year	Throat swab	Department of pediatrics	2022-10-11	Feminine character
4465	张元璟	female	4year	Throat swab	Department of pediatrics	2022-10-12	Feminine character
4472	田园芳菲	female	7year	Throat swab	Department of pediatrics	2022-10-13	IVB
4473	程希宁	female	3year	Throat swab	Department of pediatrics	2022-10-13	HRV
4476	祝锦漪	female	6month	Throat swab	Department of pediatrics	2022-10-13	Feminine character
4477	边家悦	female	5year	Throat swab	Department of pediatrics	2022-10-13	HRV
4480	孙小婷	female	3year	Throat swab	杏园Department of pediatrics	2022-10-13	HRV(±)
4482	刘晓朵	female	3year	Throat swab	Department of pediatrics(家化)	2022-10-14	xi
4486	董靖泽	female	9year	Throat swab	Department of pediatrics(家化)	2022-10-14	Feminine character
4488	唐子宜	female	3year	Throat swab	Department of pediatrics	2022-10-14	IVB
4494	王贻晴	female	3year	Throat swab	Department of pediatrics	2022-10-15	IVB+HRV(±)
4495	王羽浠	female	3year	Throat swab	Department of pediatrics	2022-10-15	RSV
4501	田乐菲	female	5year	Throat swab	Department of pediatrics	2022-10-15	IVB
4505	王晨曦	female	8year	Throat swab	杏园Department of pediatrics	2022-10-16	Feminine character
4508	桑靖怡	female	5month	Throat swab	Department of pediatrics	2022-10-16	HRV
4509	杨雅婷	female	3year	Throat swab	Department of pediatrics	2022-10-16	RSV+HRV(±)
4513	王艺糖	female	4year	Throat swab	Department of pediatrics	2022-10-16	Feminine character
4514	邢沛皙	female	3year	Throat swab	Department of pediatrics	2022-10-16	HRV
4515	王灵兮	female	2year	Throat swab	Department of pediatrics	2022-10-16	Feminine character
4525	姚依含	female	5year	Throat swab	Department of pediatrics	2022-10-18	HRV
4529	李倩	female	3year	Throat swab	Neonatology ward科门诊	2022-10-18	HRV
4532	孙妙涵	female	3year	Throat swab	Department of pediatrics	2022-10-19	RSV
4533	彭若溪	female	3year	Throat swab	Department of pediatrics	2022-10-19	HRV
4534	牛若菡	female	3year	Throat swab	Department of pediatrics	2022-10-19	Feminine character
4538	张婼瑾	female	1year	Throat swab	杏园Department of pediatrics	2022-10-19	Feminine character
4543	崔梦宸	female	7year	Throat swab	Department of pediatrics	2022-10-20	HRV
4546	王诗语	female	3year	Throat swab	Department of pediatrics	2022-10-20	HRV
4547	朱羽彤	female	2year	Throat swab	Department of pediatrics	2022-10-20	Feminine character
4548	许锦澄	female	4year	Throat swab	Department of pediatrics	2022-10-20	HRV
4549	梁荧格	female	7year	Throat swab	Department of pediatrics	2022-10-20	Feminine character
4551	隋欣妤	female	8year	Throat swab	Department of pediatrics	2022-10-20	HRV
4552	沈慕诗	female	2month	Throat swab	Department of pediatrics	2022-10-20	Feminine character
4553	孙哲一	female	3year	Throat swab	Department of pediatrics	2022-10-20	IVB
4555	张宁	female	3year	Throat swab	Neonatology ward科门诊	2022-10-20	Feminine character
4556	商轩齐	female	2month	Throat swab	Department of pediatrics(家化)	2022-10-21	Feminine character
4559	高婧洋	female	6year	Throat swab	Department of pediatrics	2022-10-21	IVB
4562	苏亭菡	female	7year	Throat swab	Department of pediatrics	2022-10-21	IVB
4565	张知希	female	1year	Throat swab	杏园Department of pediatrics	2022-10-21	HRV
4570	陈晓蔓	female	1year	Throat swab	Department of pediatrics	2022-10-22	Feminine character
4576	张绾妤	female	2year	Throat swab	Department of pediatrics	2022-10-22	Feminine character
4580	张亿宣	female	3year	Throat swab	Department of pediatrics	2022-10-23	HRV
4582	王瑾禾	female	2year	Throat swab	Department of pediatrics	2022-10-23	HRV
4583	刘一瑶	female	3year	Throat swab	Department of pediatrics	2022-10-23	IVB+HRV
4584	雷梓妍	female	3year	Throat swab	Department of pediatrics	2022-10-23	Feminine character
4588	张馨month	female	2year	Throat swab	Department of pediatrics	2022-10-24	RSV
4593	荆烨晨	female	3month	Throat swab	Department of pediatrics	2022-10-24	Feminine character
4594	郑梓怡	female	5year	Throat swab	Department of pediatrics	2022-10-24	HRV
4595	李婧语	female	4year	Throat swab	Department of pediatrics	2022-10-24	Feminine character
4596	司钰琪	female	3year	Throat swab	Department of pediatrics	2022-10-24	Feminine character
4598	刘一诺	female	4year	Throat swab	Children's intensive care unit	2022-10-24	Feminine character
4599	顾亦禾	female	2year	Throat swab	Children's intensive care unit	2022-10-24	Feminine character
4604	刘睿童	female	6year	Throat swab	Department of pediatrics	2022-10-25	Feminine character
4605	张珈璇	female	1year	Throat swab	Department of pediatrics	2022-10-25	HRV
4606	王佳琪	female	3year	Throat swab	Department of pediatrics	2022-10-25	Feminine character
4607	腾乐兮	female	8month	Throat swab	Department of pediatrics	2022-10-25	Feminine character
4615	贾诺一	female	3year	Throat swab	Department of pediatrics	2022-10-26	Feminine character
4616	刘芮昕	female	1year	Throat swab	Department of pediatrics	2022-10-26	Feminine character
4617	王嘉蔚	female	5year	Throat swab	Department of pediatrics	2022-10-26	IVB
4618	王可悦	female	4year	Throat swab	Department of pediatrics	2022-10-26	Feminine character
4623	孙静娴	female	3year	Throat swab	Neonatology ward科门诊	2022-10-26	Feminine character
4627	李润嘉	female	4year	Throat swab	Department of pediatrics	2022-10-27	IVB+HRV
4629	曹露含	female	5year	Throat swab	Department of pediatrics	2022-10-27	IVB
4636	李姝怡	female	11year	Throat swab	Department of pediatrics	2022-10-30	Feminine character
4638	常语宸	female	8year	Throat swab	Department of pediatrics	2022.11.2	SP+HI
4639	王奕杰	female	11year	Throat swab	Department of pediatrics	2022.11.3	Feminine character
4643	张瑾娜之female	female	14hour	Throat swab	Neonatology ward	2022.11.4	Feminine character
4644	马瑶之大female	female	14day	Throat swab	Neonatology ward	2022.11.5	Feminine character
4645	杨乐曦	female	9month	Throat swab	Children's intensive care unit	2022.11.6	SP+HPMV
4646	董沐欣	female	2year	Throat swab	Children's intensive care unit	2022.11.6	SP
4650	杨影之female	female	1day	Throat swab	Neonatology ward	2022.11.11	Feminine character
4652	司佳宜	female	4year	Throat swab	Department of pediatrics	2022.11.12	BOV+HRV+SP
4654	李忻阳	female	2year	Throat swab	Children's intensive care unit	2022.11.14	SP
4655	董子萱	female	9year	Throat swab	Department of pediatrics	2022.11.16	HRV+SP
4656	王元玲之female	female	19day	Throat swab	Neonatology ward	2022.11.19	RSV
4658	梅煜凡	female	3year	Throat swab	Children's intensive care unit	2022.11.21	Feminine character
4659	仇雯墨	female	3year	Throat swab	Children's intensive care unit	2022.11.21	SP
4660	赵恩鹤	female	2year	Throat swab	Children's intensive care unit	2022.11.22	BOV
4663	夏丽丽大female	female	20day	Throat swab	Neonatology ward科门诊	2022.11.23	Feminine character
4664	郑亦辰	female	6day	Throat swab	Neonatology ward	2022.11.23	Feminine character
4665	王煜橙	female	28day	Throat swab	Neonatology ward3楼家化病房	2022.11.24	Feminine character
4668	关舒尔	female	1month	Throat swab	Children's intensive care unit	2022.11.25	Feminine character
4669	于莹之female	female	3day	Throat swab	Neonatology ward	2022.11.26	Feminine character
4672	李晨菲	female	10year	Throat swab	Department of pediatrics(家化)	2022-11-01	Feminine character
4673	崔汐瑶	female	1year	Throat swab	Department of pediatrics	2022-11-01	Feminine character
4674	王馨怡	female	3year	Throat swab	Department of pediatrics	2022-11-01	Feminine character
4675	范伟华	female	4year	Throat swab	Pediatric emergency	2022-11-01	Feminine character
4676	李明萱	female	14year	Throat swab	Pediatric emergency	2022-11-01	Feminine character
4677	吴婧晨	female	2year	Throat swab	Children's intensive care unit	2022-11-02	Feminine character
4678	及马晨苏	female	4year	Throat swab	Children's intensive care unit	2022-11-02	Feminine character
4680	程筱童	female	3year	Throat swab	Department of pediatrics	2022-11-02	IVB+HRV
4682	韩馨诺	female	2year	Throat swab	Department of pediatrics	2022-11-03	IVB+xi(±)
4683	王淑雅	female	6year	Throat swab	Department of pediatrics	2022-11-04	Feminine character
4684	李艳	female	5year	Throat swab	Pediatric emergency	2022-11-04	Feminine character
4687	李沛子	female	3year	Throat swab	Department of pediatrics	2022-11-05	IVB
4688	姜刘映安	female	5year	Throat swab	Department of pediatrics	2022-11-05	Feminine character
4691	王珂	female	3year	Throat swab	Pediatric emergency	2022-11-06	Feminine character
4692	杨明香	female	5year	Throat swab	Pediatric emergency	2022-11-06	RSV
4698	曲瑞溪	female	4year	Throat swab	Department of pediatrics	2022-11-08	IVB
4699	李可芯	female	2year	Throat swab	Department of pediatrics	2022-11-09	HRV
4701	翟雯佳	female	3year	Throat swab	Department of pediatrics	2022-11-14	Feminine character
4704	韩佳柠	female	5year	Throat swab	Department of pediatrics	2022-11-20	IVB(±)
4705	张婉宁	female	6year	Throat swab	Children's intensive care unit	2022-11-20	Feminine character
4707	李洺萱	female	4year	Throat swab	Children's intensive care unit	2022-11-20	Feminine character
4709	宓书合	female	3year	Throat swab	杏园Department of pediatrics	2022-11-24	RSV
4711	韩依姗	female	7year	Throat swab	Department of pediatrics	2022-11-25	IVB
4713	崔佳宁	female	6year	Throat swab	Department of pediatrics	2022-11-26	Feminine character
4716	孙婧语	female	2month	Throat swab	Department of pediatrics	2022-11-27	RSV
4719	李雨佳	female	5year	Throat swab	Department of pediatrics	2022-11-27	HRV
4720	李鹿鸣	female	7month	Throat swab	Department of pediatrics	2022-11-27	Feminine character
4722	牛璟雯	female	3year	Throat swab	Department of pediatrics	2022-11-30	IVB
4726	朱颜悦	female	9day	Throat swab	Neonatology ward3楼家化病房	2022-11-01	SP
4728	蒋乙冉	female	24day	Throat swab	Neonatology ward3楼家化病房	2022-11-01	SP+RSV
4731	张孟杰之female	female	13day	Throat swab	Neonatology ward3楼家化病房	2022-11-02	RSV
4733	刘珺怡	female	1month	Throat swab	Neonatology ward科门诊	2022-11-02	SP(±)+RSV
4736	王嘉欣	female	1month	Throat swab	Neonatology ward	2022-11-04	SP
4737	孟琪之female	female	1month	Throat swab	Neonatology ward科门诊	2022-11-05	RSV
4740	任艺琳	female	2month	Throat swab	Children's intensive care unit	2022-11-05	Feminine character
4743	孟昕仪	female	7year		Department of pediatrics	2022-11-06	Feminine character
4745	刘晓凤之female	female	4day	Throat swab	Neonatology ward	2022-11-07	Feminine character
4748	张语汐	female	2month	Throat swab	Neonatology ward3楼家化病房	2022-11-08	Feminine character
4752	王芮汐	female	25day	Throat swab	Neonatology ward3楼家化病房	2022-11-12	Feminine character
4754	王宇瑶	female	6day	Throat swab	Neonatology ward3楼家化病房	2022-11-16	Feminine character
4755	杨意欢	female	21day	Throat swab	Neonatology ward3楼家化病房	2022-11-19	Feminine character
4757	郭筱雅	female	2month	Throat swab	Neonatology ward3楼家化病房	2022-11-20	SP
4758	王琪之female	female	13day	Throat swab	Neonatology ward3楼家化病房	2022-11-20	SP
4760	傅诗悦	female	1month	Throat swab	Neonatology ward3楼家化病房	2022-11-23	SP
4769	于诗桐	female	1year	Throat swab	Children's intensive care unit	2022-11-27	SP
4770	陈晓之female	female	25day	Throat swab	Neonatology ward	2022-11-27	Feminine character
4771	王梓涵	female	24day	Throat swab	Neonatology ward	2022-11-27	Feminine character
4773	尹艺欣	female	9year	Throat swab	Children's intensive care unit	2022-11-29	SP
4774	任家羽	female	28day	Throat swab	Neonatology ward3楼家化病房	2022-11-30	Feminine character

## Sheet: winter
207	李恩尚	male	4	Throat swab	Department of pediatrics	2019-12-01	Feminine character
208	董家豪	male	1	Throat swab	Department of pediatrics	2019-12-01	SP
210	段睿源	male	6month	Throat swab	Children's intensive care unit	2019-12-02	SP+RSV
213	石玺岳	male	2month	Throat swab	Children's intensive care unit	2019-12-04	SP+HCOV
215	李泽浩	male	6	Throat swab	Department of pediatrics	2019-12-05	SP+
216	朱峻熙	male	3	Throat swab	Children's intensive care unit	2019-12-05	SP
218	王子鑫	male	7	Throat swab	Children's intensive care unit	2019-12-06	HI++HPMV
219	马乾硕	male	5	Throat swab	Department of pediatrics	2019-12-06	HI+HPMV
220	乔润	male	2	Throat swab	Department of pediatrics	2019-12-06	HPMV
221	王玺琳	male	3	Throat swab	Department of pediatrics	2019-12-07	Feminine character
222	朱峻熙	male	3	Throat swab	Department of pediatrics	2019-12-07	Feminine character
223	刘梓晓	male	1	Throat swab	Children's intensive care unit	2019-12-07	BOV+RSV
225	于坤灵	male	3	Throat swab	Children's intensive care unit	2019-12-07	SP+HI+RSV
227	朱泓润	male	4month	Throat swab	Department of pediatrics	2019-12-08
233	孙睿晨	male	2	Throat swab	Department of pediatrics	2019-12-09	HRV+SP+HI+RSV
234	雷梓霆	male	3	Throat swab	Department of pediatrics	2019-12-09	SP+
236	张铭瑜	male	9month	Throat swab	Department of pediatrics	2019-12-10	SP+HI+RSV
237	雷梓霆	male	3	Throat swab	Department of pediatrics	2020-01-01	Feminine character
238	王文浩	male	1	Throat swab	PICU	2020-01-01	SP+HI
239	王晨希	male	2month	Throat swab	PICU	2020-01-01	SP+HPMV
240	董钰炯	male	1	Throat swab	PICU	2020-01-01	SP+HI+IVB+季节性季节性季节性H3N2病毒N2N2病毒
242	孔宇奇	male	2	Throat swab	Department of pediatrics	2020-01-01	SP
244	耿嘉和	male	4	Throat swab	Department of pediatrics	2020-01-02	SP+HPMV+HRV(弱阳性)
246	李梓昂	male	4month	Throat swab	Department of pediatrics	2020-01-02	SP+HI+HRV
248	阎奕霖	male	4	Throat swab	PICU	2020-01-02	SP+HI
252	黄霖洛	male	2	Throat swab	Department of pediatrics	2020-01-03	SP+IVB+季节性季节性季节性H3N2病毒N2N2病毒
253	辛宇硕	male	1	Throat swab	Department of pediatrics	2020-01-03	SP+IVB
254	赵宸梓豪	male	9month	Throat swab	Department of pediatrics	2020-01-03	SP+IVB+季节性季节性季节性H3N2病毒N2N2病毒+HCOV
255	张鸣谦	male	1	Throat swab	Department of pediatrics	2020-01-03	SP
256	李晟哲	male	2month	Throat swab	Department of pediatrics	2020-01-04	SP+RSV
258	孟领翔	male	3month	Throat swab	Department of pediatrics	2020-01-04	SP+HI
260	马浩宸	male	10	Throat swab	Department of pediatrics	2020-01-04	SP+HI+HRV+MP
261	张致玮	male	1	Throat swab	Department of pediatrics	2020-01-04	SP+HPMV+BOV
262	郭鸣鑫	male	4	Throat swab	Department of pediatrics	2020-01-04	SP+HPMV+HI(弱阳性)
263	刘开霖	male	8	Throat swab	Department of pediatrics	2020-01-04	SP+HI
266	翟政颖	male	3	Throat swab	Department of pediatrics	2020-01-05	SP+IVB+季节性季节性季节性H3N2病毒N2N2病毒
267	王麒翔	male	7	Throat swab	Department of pediatrics	2020-01-05	SP+IVB+季节性季节性季节性H3N2病毒N2N2病毒+HI
268	高尚东	male	3	Throat swab	Department of pediatrics	2020-01-05	SP+IVA
269	郑松岳	male	11month	Throat swab	Department of pediatrics	2020-01-05	SP+HRV
270	李孟朔	male	4	Throat swab	Department of pediatrics	2020-01-05	SP+HI+HRV+
271	袁昊臣	male	4	Throat swab	Department of pediatrics	2020-01-05	SP+HPMV+HRV(弱阳性)
272	张峻铭	male	4	Throat swab	Department of pediatrics	2020-01-06	SP+HI
274	陈立灏	male	3	Throat swab	Department of pediatrics	2020-01-06	SP+IVB+季节性季节性季节性H3N2病毒N2N2病毒+HI
275	朱浩航	male	4	Throat swab	Department of pediatrics	2020-01-06	SP+MP
276	陈赫阳	male	7	Throat swab	Department of pediatrics	2020-01-06	SP+IVB+季节性季节性季节性H3N2病毒N2N2病毒+HI+HRV
279	王嗣鑫	male	1	Throat swab	Department of pediatrics	2020-01-06	SP+IVB+季节性季节性季节性H3N2病毒N2N2病毒+HI
283	何亦霖	male	3	Throat swab	Department of pediatrics	2020-01-07	SP+HRV
285	董宇轩	male	8month	Throat swab	Department of pediatrics	2020-01-08	SP
287	苏本熙	male	3	Throat swab	Department of pediatrics	2020-01-08	SP
290	张孙霁衡	male	1	Throat swab	Department of pediatrics	2020-01-09	SP+HPMV
291	吕文珂	male	10month	Throat swab	Department of pediatrics	2020-01-09	SP+HI+IVA
292	崔名扬	male	2month	Throat swab	PICU	2020-01-09	SP+RSV
293	吕宗泽	male	1	Throat swab	Department of pediatrics	2020-01-09	SP+HI+HPMV
294	王景铄	male	1	Throat swab	Department of pediatrics	2020-01-10	SP
296	徐世豪	male	2month	Throat swab	PICU	2020-01-10	MP+RSV
297	李泽轩	male	1month	Throat swab	PICU	2020-01-10	SP+HRV
299	孙翰东	male	2	Throat swab	Department of pediatrics	2020-01-10	SP+IVB+MP
300	马远迦弌	male	1	Throat swab	Department of pediatrics	2020-01-10	SP+HRV
301	许怿初	male	6	Throat swab	Department of pediatrics	2020-01-10	SP+IVA+MP
302	张皓峻	male	4	Throat swab	Department of pediatrics	2020-01-10	SP+HI+IVA+IVB
307	梁锡金	male	6	Throat swab	Department of pediatrics	2020-01-12	SP+
308	张峻屹	male	4	Throat swab	Department of pediatrics	2020-01-12	SP+HI
313	李尊泽	male	2	Throat swab	Department of pediatrics	2020-01-12	SP+RSV
314	周铭镐	male	5	Throat swab	Department of pediatrics	2020-01-12	SP++RSV
315	王嘉烁	male	3month	Throat swab	Department of pediatrics	2020-01-13	SP
316	王浚睿	male	5	Throat swab	Department of pediatrics	2020-01-13	SP+IVB+季节性季节性季节性H3N2病毒N2N2病毒+HI
317	杨子烁	male	6month	Throat swab	Department of pediatrics	2020-01-13	Feminine character
318	张舜云	male	6	Throat swab	Department of pediatrics	2020-01-13	SP+MP
320	潘恩睿	male	6	Throat swab	Department of pediatrics	2020-01-13	SP
321	汪浩言	male	2month	Throat swab	PICU	2020-01-13	SP+RSV
323	汪冠宇	male	1	Throat swab	PICU	2020-01-15	SP+IVB+季节性季节性季节性H3N2病毒N2N2病毒
324	张道晨	male	4month	Throat swab	Department of pediatrics	2020-01-15	SP+RSV
327	董家铭	male	10month	Throat swab	Department of pediatrics	2020-01-16	SP+RSV
330	梅航宇	male	9month	Throat swab	Department of pediatrics	2020-01-16	SP+HPMV
331	李正则	male	1	Throat swab	Department of pediatrics	2020-01-16	SP+RSV+HRV
332	袁浩鑫	male	6	Throat swab	Department of pediatrics	2020-01-16	SP+IVA
334	孙峻熙	male	6	Throat swab	Department of pediatrics	2020-01-17	SP+IVA
338	孙昊泽	male	1	Throat swab	Department of pediatrics	2020-01-17	SP
339	宋翰轩	male	1	Throat swab	Department of pediatrics	2020-01-17	SP+RSV
342	闫梓旭	male	7	Throat swab	Department of pediatrics	2020-01-18	SP+MP
343	宫鸣赫	male	2	Throat swab	Department of pediatrics	2020-01-18	SP+HI+
344	陈俊颉	male	2	Throat swab	Department of pediatrics	2020-01-18	HPMV
347	唐浩翔	male	3	Throat swab	PICU	2020-01-19	SP+HRV+RSV
349	郭泰延	male	3	Throat swab	Department of pediatrics	2020-01-19	SP+IVB+季节性季节性季节性H3N2病毒N2N2病毒
352	唐梓铭	male	4	Throat swab	Department of pediatrics	2020-01-20	SP+IVB+季节性季节性季节性H3N2病毒N2N2病毒
353	林千喜	male	3	Throat swab	Department of pediatrics	2020-01-20	SP+HI+IVA
355	高适之	male	2month	Throat swab	Department of pediatrics	2020-01-21	Feminine character
356	刘轩圣	male	3	Throat swab	Department of pediatrics	2020-01-21	SP+IVA
358	耿子烨	male	4month	Throat swab	PICU	2020-01-21	SP+HPMV
359	蔺柯义	male	2month	Throat swab	Department of pediatrics	2020-01-21	SP+RSV
360	王嘉泽	male	1	Throat swab	Department of pediatrics	2020-01-21	SP+HI+RSV
361	冯楷阳	male	2	Throat swab	Department of pediatrics	2020-01-21	SP+IVA+RSV
363	肖智航	male	4	Throat swab	PICU	2020-01-22	SP
364	刘禹桓	male	2	Throat swab	Department of pediatrics	2020-01-22	HI+IVA(弱阳性)
365	崔恒翊	male	3	Throat swab	Department of pediatrics	2020-01-22	SP+IVB
366	韩佳旭	male	2	Throat swab	Department of pediatrics	2020-01-22	SP+IVA
370	王小野	male	5	Throat swab	Department of pediatrics	2020-01-23	SP+
373	柏锐	male	4month	Throat swab	Department of pediatrics	2020-01-23	Feminine character
375	张宸硕	male	9	Throat swab	Department of pediatrics	2020-01-23	SP+MP
376	王景奕	male	2month	Throat swab	Department of pediatrics	2020-01-23	SP+HRV+MP
377	孙浩然	male	3	Throat swab	Department of pediatrics	2020-01-24	SP+IVA
379	宋冠霖	male	1	Throat swab	Department of pediatrics	2020-01-24	SP+RSV
380	赵彦旭	male	9	Throat swab	Department of pediatrics	2020-01-24	SP+MP
382	程继尚	male	5	Throat swab	Department of pediatrics	2020-01-24	SP+HI+IVB+季节性季节性季节性H3N2病毒N2N2病毒
383	冯子卓	male	1	Throat swab	PICU	2020-01-24	Feminine character
384	孟琳繁	male	10	Throat swab	Department of pediatrics	2020-01-24	SP+HI
386	王晟尧	male	7month	Throat swab	Department of pediatrics	2020-01-25	SP
390	李德云之子	male	28day	Throat swab	PICU	2020-01-25	SP+RSV
391	董子铭	male	11month	Throat swab	Department of pediatrics	2020-01-26	SP+RSV
392	刘文熙	male	8month	Throat swab	Department of pediatrics	2020-01-26	SP+RSV（弱）+MP
393	吴家宝	male	5	Throat swab	Department of pediatrics	2020-01-26	Feminine character
395	于佳煊	male	2month	Throat swab	Department of pediatrics	2020-01-26	HPMV
400	徐亿博	male	4month	Throat swab	Department of pediatrics	2020-01-27	SP+RSV
401	于圣锴	male	5	Throat swab	Department of pediatrics	2020-01-27	HI+IVA
402	张奕轩	male	8month	Throat swab	Department of pediatrics	2020-01-27	Feminine character
404	刘昕赫	male	3	Throat swab	Department of pediatrics	2020-01-28	HRV+SP+HI+IVA
409	曹智勋	male	10month	Throat swab	PICU	2020-01-30	IVB+季节性季节性季节性H3N2病毒N2N2病毒
410	王若宇	male	7month	Throat swab	Department of pediatrics	2020-01-30	HRV+SP+HI+MP
411	范文骞	male	2month	Throat swab	Department of pediatrics	2020-01-30	SP
414	王宇铖	male	10month	Throat swab	Department of pediatrics	2020-01-30	SP
417	张晨逸	male	4month	Throat swab	Department of pediatrics	2020-01-30	HRV+SP+RSV（弱）
418	王振轩	male	8	Throat swab	Department of pediatrics	2020-01-30	SP+MP
421	邹浩宇	male	2	Throat swab	Department of pediatrics	2020-01-30	SP+HI+MP
422	刘中浩	male	3	Throat swab	Department of pediatrics	2020-01-30	SP+HI+IVA
425	孙奥博	male	5month	Throat swab	Department of pediatrics	2020-01-31	Feminine character
426	李俊泽	male	3	Throat swab	Department of pediatrics	2020-01-31	SP+HI+HPMV
427	赵家续	male	1	Throat swab	Department of pediatrics	2020-01-31	SP+HRV+RSV
429	张宇辰	male	6	Throat swab	Department of pediatrics	2020-01-31	SP+HI+MP
430	宗孑轩	male	3	Throat swab	Department of pediatrics	2020-01-31	SP+
431	王允知	male	1	Throat swab	Department of pediatrics	2020-01-31	SP+RSV
432	胡瑞宸	male	1	Throat swab	Department of pediatrics	2020-01-31	SP+RSV
433	吕文珂	male	10month	Throat swab	Department of pediatrics	2020-02-01	SP+HI+HRV+HPMV
435	孙兆轶	male	7	Throat swab	Department of pediatrics	2020-02-01	SP+MP
436	任铭哲	male	1	Throat swab	Department of pediatrics	2020-02-01	SP
440	于皓博	male	1	Throat swab	Department of pediatrics	2020-02-01	SP
441	崔礼岩	male	3month	Throat swab	PICU	2020-02-01	SP+RSV
442	毕凯洋	male	5	Throat swab	Department of pediatrics	2020-02-01	SP+MP
445	李宸赫	male	5month	Throat swab	Department of pediatrics	2020-02-02	SP+RSV
451	郑述涵	male	6	Throat swab	Department of pediatrics	2020-02-02	SP+MP
452	王希涵	male	10	Throat swab	Department of pediatrics	2020-02-02	SP
453	黄尚贤	male	5	Throat swab	Department of pediatrics	2020-02-02	SP+MP
454	段文越	male	9month	Throat swab	Department of pediatrics	2020-02-02	SP+HI+IVA
457	丁俊棋	male	3	Throat swab	Department of pediatrics	2020-02-02	SP+MP+IVA
458	耿子烨	male	5month	Throat swab	Department of pediatrics	2020-02-02	RSV
459	刘建霆	male	2	Throat swab	PICU	2020-02-02	SP+HI+IVA
463	阎熠阳	male	30day	Throat swab	Department of pediatrics	2020-02-03	RSV
464	李子翔	male	2	Throat swab	Department of pediatrics	2020-02-03	SP
465	李璟霆	male	2	Throat swab	Department of pediatrics	2020-02-03	SP+HI+IVA
467	谭亦程	male	3month	Throat swab	PICU	2020-02-03	SP+RSV
472	王浚睿	male	5	Throat swab	Department of pediatrics	2020-02-04	SP
474	王涵宇	male	3	Throat swab	Department of pediatrics	2020-02-05	SP+HI+HPMV
476	张玉擎	male	7	Throat swab	Department of pediatrics	2020-02-07	SP+HI+MP
480	王思诺	male	3month	Throat swab	Department of pediatrics	2020-02-07	SP+HRV+IVA
481	魏邵淼	male	2	Throat swab	Department of pediatrics	2020-02-08	SP+HI+HRV
483	魏君喆	male	10	Throat swab	Department of pediatrics	2020-02-08	HI
484	李沐霖	male	2	Throat swab	PICU	2020-02-08	SP+IVA
486	杜俊龙	male	13	Throat swab	Department of pediatrics	2020-02-08	MP
491	孙乐城	male	3	Throat swab	Department of pediatrics	2020-02-10	SP+RSV
492	张玺岳	male	9	Throat swab	Department of pediatrics	2020-02-10	SP+MP
494	王泽铭	male	11month	Throat swab	Department of pediatrics	2020-02-11	SP（弱阳）+MP
496	陈泽旭	male	2	Throat swab	PICU	2020-02-12	SP（弱阳）
497	贾盛选	male	3	Throat swab	Department of pediatrics	2020-02-13	SP
498	孟令翊	male	10month	Throat swab	Department of pediatrics	2020-02-13	SP
499	王栩宸	male	1	Throat swab	Department of pediatrics	2020-02-13	Feminine character
502	王孟浩林	male	7month	Throat swab	Department of pediatrics	2020-02-13	SP
506	蔡曜阳	male	5month	Throat swab	PICU	2020-02-14	HI
507	宋莹大子	male	2month	Throat swab	Department of pediatrics	2020-02-15	Feminine character
508	左雨阳	male	7month	Throat swab	Department of pediatrics	2020-02-15	HI
509	马耐恒	male	2	Throat swab	Department of pediatrics	2020-02-16	HI+MP
510	邢中翰	male	4	Throat swab	Department of pediatrics	2020-02-16	SP
513	刘宸瑞	male	2	Throat swab	Department of pediatrics	2020-02-16	SP+HI+MP
514	周鑫鹏	male	5	Throat swab	PICU	2020-02-16	SP
515	胡皓轩睿	male	3	Throat swab	Department of pediatrics	2020-02-16	SP+
517	王赫欣	male	1	Throat swab	Department of pediatrics	2020-02-18
519	司钰辰	male	6	Throat swab	Department of pediatrics	2020-02-18	SP+MP+
520	王跃阳	male	10	Throat swab	Department of pediatrics	2020-02-18	HI+MP
521	马恩义	male	1	Throat swab	Department of pediatrics	2020-02-19	SP+MP
522	陈霆安	male	2month	Throat swab	PICU	2020-02-19	SP
527	胡成立	male	1year	Throat swab	Department of pediatrics	2020-02-22	SP+HI+
528	李孜宸	male	3year	Throat swab	PICU	2020-02-22	SP+MP
534	侯光昊	male	7	Throat swab	Department of pediatrics	2020-02-24	SP
536	刘俊杰	male	7month	Throat swab	Department of pediatrics	2020-02-24	Feminine character
537	宋峻宇	male	2	Throat swab	PICU	2020-02-24	SP
539	闫艺文	male	5	Throat swab	Department of pediatrics	2020-02-26	SP+HI+MP
542	王淏博	male	1	Throat swab	Department of pediatrics	2020-02-27	SP
544	韩雨day奕	male	7month	Throat swab	Department of pediatrics	2020-02-29	SP+MP
545	邓权恺	male	1	Throat swab	Department of pediatrics	2020-02-29	SP+MP
1041	邹沅朔	male	1	Throat swab	Department of pediatrics	2020-12-04	SP+HRV+BOV
1044	刘博航	male	2	Throat swab	Department of pediatrics	2020-12-07	SP
1045	雷讴歌	male	3	Throat swab	Department of pediatrics	2020-12-07	SP+HRV
1046	崔鑫皓	male	6	Throat swab	Department of pediatrics	2020-12-07	SP
1047	张道灿	male	1	Throat swab	Department of pediatrics	2020-12-08	SP
1048	扈禹泽	male	2month	Throat swab	PICU	2020-12-10	SP+HI+HPMV
1050	娄熙然	male	2	Throat swab	Department of pediatrics	2020-12-11	SP+RSV
1051	张宸溪	male	2	Throat swab	Department of pediatrics	2020-12-14	BOV
1052	郭隆寰	male	1	Throat swab	Department of pediatrics	2020-12-14	RSV
1055	蒲辰宇	male	4	Throat swab	Department of pediatrics	2020-12-16	SP
1056	雷嘉泽	male	3	Throat swab	Department of pediatrics	2020-12-17	SP+HRV+MP
1058	张梓阳	male	2	Throat swab	Department of pediatrics	2020-12-18	Feminine character
1059	唐敬泽	male	1	Throat swab	Department of pediatrics	2020-12-18	SP+BOV
1064	盛帅赫	male	3	Throat swab	PICU	2020-12-22	RSV
1067	巩泽圻	male	3	Throat swab	PICU	2020-12-23	SP+HCOV
1069	田恩齐	male	1month	Throat swab	PICU	2020-12-24	SP+RSV
1074	张冠希	male	10month	Throat swab	PICU	2020-12-27	SP+RSV
1075	刘靖宸	male	2	Throat swab	PICU	2020-12-27	SP
1077	巩泽圻	male	3	Throat swab	Department of pediatrics	2020-12-27	Feminine character
1079	朱奕霖	male	3	Throat swab	Department of pediatrics	2020-12-29	Feminine character
1080	孙翊豪	male	9month	Throat swab	Department of pediatrics	2020-12-31	HRV（弱阳）+（弱阳）
1081	徐恺墨	male	2month	Throat swab	PICU	2020-12-31	SP+HRV
1082	田皓文	male	2	Throat swab	Department of pediatrics	2020-12-31	Feminine character
1083	樊泊宸	male	17month	Throat swab	Department of pediatrics	2020-12-31	Feminine character
1084	徐恺墨	male	2month	Throat swab	Department of pediatrics	2020-12-31	Feminine character
1085	何晋铄	male	8	Throat swab	PICU	2021-01-02	SP（弱阳）+HI
1087	刘子俊	male	2month	Throat swab	PICU	2021-01-04	SP
1089	比子山祖	male	3month	Throat swab	PICU	2021-01-05	Feminine character
1090	杨林赫	male	2month	Throat swab	PICU	2021-01-05	HRV+RSV
1091	魏凡森	male	1	Throat swab	PICU	2021-01-05	SP
1093	田昌源	male	1	Throat swab	Department of pediatrics	2021-01-06	SP+HI+HPMV
1094	肖竣皓	male	1	Throat swab	Department of pediatrics	2021-01-07	BOV+SP+RSV
1096	魏晨轩	male	2	Throat swab	Department of pediatrics	2021-01-09	SP
1098	袁浩瑜	male	2month	Throat swab	PICU	2021-01-11	Feminine character
1103	齐文烁	male	2	Throat swab	Department of pediatrics	2021-01-13	SP+HPMV
1106	李郝运	male	5month	Throat swab	Department of pediatrics	2021-01-14	（弱阳）
1108	徐立烨	male	4month	Throat swab	PICU	2021-01-15	Feminine character
1110	宋宇晨	male	3	Throat swab	Department of pediatrics	2021-01-17	SP
1111	贾宇林	male	3	Throat swab	Department of pediatrics	2021-01-17	Feminine character
1113	郭浩文	male	6	Throat swab	Department of pediatrics	2021-01-17	SP
1114	刘雨昂	male	6	Throat swab	Department of pediatrics	2021-01-18	Feminine character
1116	魏长远	male	10month	Throat swab	Department of pediatrics	2021-01-19	Feminine character
1118	于梓贤	male	3month	Throat swab	PICU	2021-01-22	SP+RSV
1119	王冠勋	male	6	Throat swab	Department of pediatrics	2021-01-25	SP+HPMV+HI
1121	郑以恒	male	2	Throat swab	PICU	2021-01-26	SP+BOV
1122	王彦琋	male	1	Throat swab	Department of pediatrics	2021-01-28	SP+PIV
1123	张浩宇	male	4month	Throat swab	PICU	2021-01-28	RSV
1125	汪昊辰	male	4	Throat swab	Department of pediatrics	2021-01-29	SP++HI
1126	比子山祖	male	3month	Throat swab	PICU	2021-01-29	SP+HRV+RSV
1128	杨欣晔	male	1	Throat swab	Department of pediatrics	2021-02-01	Feminine character
1131	刘峻瑜	male	1	Throat swab	Department of pediatrics	2021-02-02	SP
1133	李铭安	male	2	Throat swab	Department of pediatrics	2021-02-07	Feminine character
1134	孟子轩	male	3	Throat swab	PICU	2021-02-07	SP+HI
1135	谢昊择	male	12	Throat swab	PICU	2021-02-10	Feminine character
1136	宦祖涵	male	4	Throat swab	Department of pediatrics	2021-02-10	SP
1137	宫润承	male	7month	Throat swab	Department of pediatrics(家化)	2021-02-11	HRV（弱阳）
1138	徐梓霖	male	2	Throat swab	Department of pediatrics	2021-02-15	SP+HI+RSV
1139	夏景沅	male	1	Throat swab	Department of pediatrics	2021-02-15	SP+HPMV
1140	张泓泽	male	8month	Throat swab	Department of pediatrics(家化)	2021-02-15	HPMV
1144	陈金泽	male	2	Throat swab	Department of pediatrics	2021-02-19	SP
1146	张煜梓晨	male	6	Throat swab	Department of pediatrics	2021-02-20	SP+HI
1148	刘昀赫	male	1	Throat swab	Department of pediatrics	2021-02-22	HRV
1149	解锦阳	male	1	Throat swab	PICU	2021-02-22	SP
1150	张城意	male	3	Throat swab	PICU	2021-02-22	Feminine character
1151	马鹤鸣	male	2	Throat swab	Department of pediatrics	2021-02-23	SP
1152	王禹勋	male	4	Throat swab	Department of pediatrics	2021-02-23	HI
1153	张恩溥	male	2	Throat swab	Department of pediatrics	2021-02-23	Feminine character
1154	张晶焜	male	11	Throat swab	Department of pediatrics	2021-02-25	SP
1156	李牧翰	male	2	Throat swab	Department of pediatrics	2021-02-27	SP+BOV
2172	王淞元	male	2month	Throat swab	Children's intensive care unit	2021-12-01	SP
2175	李琮源	male	3year	Throat swab	Children's intensive care unit	2021-12-01	Feminine character
2176	周泓睿	male	1year	Throat swab	Department of pediatrics	2021-12-01	SP
2177	任梓奕	male	3year	Throat swab	Department of pediatrics	2021-12-01	SP+HPMV+HI
2178	庞博垚	male	7year	Throat swab	Department of pediatrics	2021-12-01	SP+CP(+Feminine character)
2179	许赫烜	male	8year	Throat swab	Department of pediatrics	2021-12-01	CP(+Feminine character)
2180	宋宗旭	male	2year	Throat swab	Department of pediatrics	2021-12-01	SP
2183	康一凡	male	2year	Throat swab	Department of pediatrics(家化)	2021-12-02	SP+PIV+CP
2185	王熙泽	male	10year	Throat swab	Department of pediatrics	2021-12-02	SP+CP
2186	王玺霖	male	3year	Throat swab	Department of pediatrics(家化)	2021-12-02	HRV+SP+CP
2188	吴金轩	male	5year	Throat swab	Department of pediatrics	2021-12-02	xi+HRV+SP+HI
2189	张凌瑜	male	6year		Department of pediatrics	2021-12-03	Feminine character
2190	王淞元	male	2month		杏园Department of pediatrics	2021-12-03	EV
2192	郭泽宇	male	5month	Throat swab	Department of pediatrics	2021-12-03	SP
2193	毕启航	male	9year	Throat swab	Department of pediatrics	2021-12-03	SP+HPMV
2195	益博涵	male	10year	Throat swab	Department of pediatrics	2021-12-03	Feminine character
2197	李东儒	male	1year	Throat swab	Department of pediatrics	2021-12-03	Feminine character
2198	黄勃尧	male	6year	Throat swab	Department of pediatrics	2021-12-03	HRV+SP
2199	刘以诺	male	8month	Throat swab	Children's intensive care unit	2021-12-03	SP+RSV
2201	路子航	male	2month	Throat swab	Neonatology ward	2021-12-04	SP
2203	张俊琪	male	1month	Throat swab	Neonatology ward	2021-12-04	HRV（弱阳）
2204	张先睿	male	2year	Throat swab	杏园Department of pediatrics	2021-12-04	SP
2205	赵沐宸	male	2year	Throat swab	Department of pediatrics	2021-12-04	SP
2210	孙维宸	male	6year	Throat swab	Department of pediatrics	2021-12-06	SP
2215	邵元也	male	6month	Throat swab	Children's intensive care unit	2021-12-06	SP
2216	李铭贺	male	6year	Throat swab	Department of pediatrics	2021-12-06	SP+CP+HI
2217	韩君昊	male	8year	Throat swab	Department of pediatrics	2021-12-06	SP+CP
2219	张景烁	male	7year	Throat swab	Department of pediatrics	2021-12-06	SP+CP
2226	赵泓宇	male	3year	Throat swab	Children's intensive care unit	2021-12-06	HRV+SP
2227	王世卿	male	2year	Throat swab	Department of pediatrics	2021-12-06	xi+SP+HI
2230	马浩森	male	1year	Throat swab	Department of pediatrics	2021-12-06	SP
2232	高金泽	male	7year	Throat swab	Department of pediatrics	2021-12-06	SP
2233	胡丞睿	male	2year	Throat swab	Department of pediatrics	2021-12-06	SP
2234	付英锟	male	7year	Throat swab	Department of pediatrics	2021-12-06	HRV+CP
2235	李红艳之子	male	11day	Throat swab	Neonatology ward	2021-12-06	Feminine character
2236	赵锦程	male	1month	Throat swab	Neonatology ward	2021-12-06	Feminine character
2237	李霖洋	male	8month	Throat swab	Children's intensive care unit	2021-12-06	SP+HI
2240	赵旭洋	male	5year	Throat swab	Children's intensive care unit	2021-12-07	SP+HI
2241	张广鹏	male	7year	肺泡Lavage solution	Department of pediatrics	2021-12-07	CP
2243	孙云起	male	5year	Throat swab	Department of pediatrics	2021-12-07	CP
2245	胡炜淳	male	10year	Throat swab	Department of pediatrics	2021-12-07	SP+HI
2246	齐睿辰	male	7year	Throat swab	Department of pediatrics	2021-12-07	SP+HI
2247	孙钰皓	male	8year	Throat swab	Department of pediatrics	2021-12-07	SP+CP
2248	朱子航	male	6year	Throat swab	Department of pediatrics	2021-12-07	SP+CP
2250	丁梓宸	male	4year	Throat swab	Department of pediatrics	2021-12-07	SP+CP
2251	韩东泽	male	8month	Throat swab	Children's intensive care unit	2021-12-07	SP+HI+RSV
2252	杨宇橦	male	5year	Throat swab	Children's intensive care unit	2021-12-07	HRV+SP+HI
2253	张day旭	male	4year	Throat swab	Department of pediatrics	2021-12-07	xi+HRV+SP
2255	田德宇	male	7year	Throat swab	Department of pediatrics	2021-12-08	CP
2256	冷骏伟	male	6year	Throat swab	Department of pediatrics	2021-12-08	SP+IVA+PIV
2257	路博杨	male	5year	Throat swab	Department of pediatrics	2021-12-08	SP+CP+HI
2259	于沐宸	male	3year	Throat swab	Department of pediatrics	2021-12-08	SP+CP
2260	朱镜润	male	11year	Throat swab	Department of pediatrics	2021-12-08	CP+HI
2261	巩铠源	male	6year	Throat swab	Department of pediatrics(家化)	2021-12-08	SP+HI
2263	翟星辰	male	11year	Throat swab	Department of pediatrics(家化)	2021-12-08	SP+CP
2264	王俊尧	male	4year	Throat swab	Department of pediatrics(家化)	2021-12-08	SP+CP
2266	朱鹏宇	male	2year	Throat swab	Children's intensive care unit	2021-12-08	SP+IVA
2267	彭泽宸	male	7year	Throat swab	Department of pediatrics	2021-12-08	SP+CP
2271	李会玲之子	male	12day	Throat swab	Neonatology ward	2021-12-08	PIV
2273	吴铭悦	male	6year	Throat swab	Department of pediatrics	2021-12-09	SP
2275	孔晨宇	male	2year	Throat swab	Department of pediatrics	2021-12-09	SP+IVA+HI
2276	于博涵	male	6year	Throat swab	Department of pediatrics	2021-12-09	SP
2278	荆圣泽	male	6year	Throat swab	Department of pediatrics	2021-12-09	CP
2280	董紫麒	male	10month	Throat swab	Children's intensive care unit	2021-12-09	SP
2281	赵梓意	male	9year	Throat swab	Department of pediatrics	2021-12-09	SP+CP
2282	崔志航	male	2year	Throat swab	Department of pediatrics	2021-12-09	SP+HCOV
2283	张day晓	male	2month	Throat swab	Department of pediatrics(家化)	2021-12-09	Feminine character
2289	翟俊珶	male	8year	Throat swab	Department of pediatrics	2021-12-10	SP+CP
2290	赵宸梓豪	male	2year	Throat swab	Department of pediatrics	2021-12-10	SP
2297	刘家鹭	male	3year	Throat swab	Department of pediatrics	2021-12-11	SP+HI+RSV
2298	赵宁烨	male	1year	Throat swab	Department of pediatrics	2021-12-11	SP+HI+RSV
2299	刘泽樾	male	2year	Throat swab	Department of pediatrics(家化)	2021-12-11	xi+SP
2300	司景航	male	3year	Throat swab	Department of pediatrics	2021-12-11	SP
2303	董泽扬	male	1year	Throat swab	杏园Department of pediatrics	2021-12-13	SP
2304	田淳水	male	2year	Throat swab	Department of pediatrics	2021-12-13	SP+CP+IVA
2305	王若宇	male	2year	Throat swab	Department of pediatrics	2021-12-13	HRV+SP+HI
2308	邢舒扬	male	7year	Throat swab	Department of pediatrics	2021-12-13	CP+HI
2309	许俊熙	male	7month	Throat swab	Department of pediatrics	2021-12-13	SP+HI+RSV
2310	徐一宸	male	3month	Throat swab	Department of pediatrics	2021-12-13	HRV+SP+RSV
2313	张书瑜	male	1year	Throat swab	Children's intensive care unit	2021-12-13	HRV+SP
2314	孟琪朗	male	3year	Throat swab	Children's intensive care unit	2021-12-13	HPMV
2317	张加墨	male	9year	Throat swab	Department of pediatrics	2021-12-13	SP+HPMV+IVA+HI
2319	仇昊宇	male	5year	Throat swab	Department of pediatrics	2021-12-13	SP+PIV+IVA+HI
2321	朱祥瑜	male	2year	Throat swab	Department of pediatrics	2021-12-13	SP+CP
2326	韩慧娟之子	male	15day	Throat swab	Neonatology ward	2021-12-14	BOV
2327	张梓晨	male	6year	肺泡Lavage solution	Department of pediatrics	2021-12-14	HRV+CP
2328	高再源	male	5year	Throat swab	Children's intensive care unit	2021-12-14	SP+IVA
2333	刘子墨	male	7year	Throat swab	Department of pediatrics	2021-12-14	CP
2334	唐敬泽	male	2year	Throat swab	Department of pediatrics	2021-12-14	SP+RSV
2338	韦羿辰	male	7month	Throat swab	Department of pediatrics	2021-12-15	SP+HI
2340	刘梓铭	male	4year	Throat swab	Department of pediatrics	2021-12-15	SP
2342	孙铄涵	male	7year	Throat swab	Department of pediatrics	2021-12-15	SP
2343	黄煜轩	male	3year	Throat swab	Department of pediatrics	2021-12-15	HI
2344	苗鋆熙	male	7year	Throat swab	Department of pediatrics	2021-12-15	SP+IVA
2346	赵梓霖	male	6year	Throat swab	Department of pediatrics	2021-12-15	SP
2348	刘祥博	male	9year	Throat swab	Department of pediatrics	2021-12-15	SP+CP
2349	孙书颜	male	4year	Throat swab	Department of pediatrics	2021-12-15	SP
2351	杨昊琪	male	8year	Throat swab	Department of pediatrics(家化)	2021-12-15	SP+CP
2356	马晟津	male	5year	Throat swab	Department of pediatrics	2021-12-16	CP
2361	张雪微之子	male	1month	Throat swab	Neonatology ward	2021-12-16	Feminine character
2362	齐科丞	male	4month	Throat swab	Children's intensive care unit	2021-12-16	Feminine character
2364	朱文翰	male	3month	Throat swab	Neonatology ward	2021-12-17	SP
2365	张一尘	male	4year	Throat swab	Department of pediatrics	2021-12-17	SP+IVA+HI
2366	张棋皓	male	2year	Throat swab	Department of pediatrics	2021-12-17	SP
2368	薛俊涵	male	9year	Throat swab	Department of pediatrics	2021-12-17	SP+IVA+CP+RSV
2370	李俊辰	male	4year	Throat swab	Department of pediatrics	2021-12-17	SP
2372	贾哲涵	male	10year	Throat swab	Department of pediatrics	2021-12-17	SP+HI
2374	高羿泽	male	1year	Throat swab	Department of pediatrics(家化)	2021-12-17	xi+HRV+SP
2377	王晗宇	male	4year	Throat swab	Department of pediatrics	2021-12-17	SP
2379	赵宣赫	male	6year	Throat swab	Department of pediatrics	2021-12-17	CP
2381	孙梓彧	male	7year	Throat swab	Department of pediatrics	2021-12-18	HRV+SP+CP
2384	王静之子	male	15day	Throat swab	Neonatology ward	2021-12-18	Feminine character
2386	王晟睿	male	7year	Throat swab	Department of pediatrics	2021-12-18	SP+IVA+CP+HI
2387	杨景赫	male	4year	Throat swab	Department of pediatrics(家化)	2021-12-18	SP+IVA+HI
2388	盛子嘉	male	6year	Throat swab	Department of pediatrics	2021-12-18	SP+CP
2389	唐圣杰	male	7year	Throat swab	Department of pediatrics	2021-12-18	SP+CP
2390	陈皓阳	male	6year	Throat swab	Department of pediatrics	2021-12-18	SP+CP+HI+HRV
2392	金奕丞	male	6month	Throat swab	Department of pediatrics	2021-12-18	SP+IVA
2393	张皓奕	male	2month	Throat swab	Neonatology ward	2021-12-20	RSV
2394	尹骏烨	male	5year		Department of pediatrics	2021-12-20	Feminine character
2396	孙博洋	male	6year	Throat swab	Department of pediatrics	2021-12-20	SP+HPMV
2397	郭泽宇	male	5month	Throat swab	Department of pediatrics	2021-12-20	SP+CP+RSV
2398	李润志	male	1year	Throat swab	Children's intensive care unit	2021-12-20	SP(+Feminine character)+IVA
2400	赵翰林	male	2year	Throat swab	Children's intensive care unit	2021-12-20	Feminine character
2401	赵锦程	male	1month	Throat swab	Neonatology ward	2021-12-20	Feminine character
2403	张博然	male	6year	Throat swab	Children's intensive care unit	2021-12-20	SP+IVA+HI
2405	韩奕名	male	2month	Throat swab	Children's intensive care unit	2021-12-20	Feminine character
2406	李孟泽	male	4year	Throat swab	Department of pediatrics	2021-12-20	SP+IVA+CP
2410	董守仁	male	1year	Throat swab	Department of pediatrics	2021-12-20	SP+RSV
2411	刘冠豪	male	3year	Throat swab	Department of pediatrics	2021-12-20	xi+HRV+SP+HI
2413	荣正席	male	7year	Throat swab	Department of pediatrics	2021-12-20	SP+IVA
2416	田子琰	male	3year	Throat swab	Children's intensive care unit	2021-12-21	SP
2417	田茂辰	male	5year	肺泡Lavage solution	Department of pediatrics	2021-12-21	CP
2419	李润志	male	19month		Department of pediatrics	2021-12-21	Feminine character
2420	吕田奎	male	1year	Throat swab	Children's intensive care unit	2021-12-21	SP+HPMV(+Feminine character)
2424	李雨泽	male	8year	Throat swab	Department of pediatrics	2021-12-21	SP+CP
2425	夏琮轶	male	4year	Throat swab	Department of pediatrics	2021-12-21	HRV+SP+HPMV+HI
2427	于澄德	male	2year	Throat swab	Department of pediatrics	2021-12-21	SP
2428	吕宗泽	male	2year	Throat swab	Department of pediatrics	2021-12-21	SP
2429	马基恒	male	7year	Throat swab	Department of pediatrics	2021-12-21	SP+IVA+CP+HI
2430	唐敬铭	male	2year	Throat swab	杏园Department of pediatrics	2021-12-22	SP+CP
2431	刘泽轩	male	1month	Throat swab	Neonatology ward	2021-12-22	SP+HI+HCOV
2438	王铭轩	male	7year	Throat swab	Department of pediatrics	2021-12-22	SP+CP
2440	张梓铄	male	8year	Throat swab	Department of pediatrics	2021-12-22	SP+CP+HI
2443	樊大智	male	2month	Throat swab	Children's intensive care unit	2021-12-23	SP+RSV
2447	任文赫	male	6year	Throat swab	Department of pediatrics	2021-12-23	SP+CP
2448	陈颢文	male	2year	Throat swab	Department of pediatrics	2021-12-23	BOV+SP
2451	毛俊淞	male	5year	Throat swab	Department of pediatrics	2021-12-23	SP
2454	李昊岩	male	11month	Throat swab	Children's intensive care unit	2021-12-23	SP+HI+RSV
2455	朱文翰	male	3month	Throat swab	Neonatology ward	2021-12-23	SP
2457	方梓谦	male	25day	Throat swab	Neonatology ward	2021-12-24	Feminine character
2459	丁一航	male	3year	Throat swab	Children's intensive care unit	2021-12-24	SP
2462	韩季烨	male	5year	Throat swab	Department of pediatrics	2021-12-24	SP+IVA
2463	张焌泽	male	1year	Throat swab	Department of pediatrics	2021-12-24	SP+PIV
2464	陈峻熙	male	3year	Throat swab	Department of pediatrics	2021-12-25	CP
2466	侯思睿	male	5year	Throat swab	Department of pediatrics	2021-12-25	SP
2473	隗嘉琪	male	11month	Throat swab	Department of pediatrics	2021-12-27	SP+HPMV
2474	赵炳森	male	5year	Throat swab	Department of pediatrics	2021-12-27	SP+HPMV+HI
2477	刘议泽	male	6year	Throat swab	Department of pediatrics	2021-12-27	Feminine character
2478	李昕卫	male	7year	Throat swab	Department of pediatrics	2021-12-27	Feminine character
2479	王浩宸	male	5month	Throat swab	Department of pediatrics	2021-12-27	RSV
2480	李安浩	male	10month	Throat swab	Department of pediatrics	2021-12-27	SP+RSV
2481	张宸赫	male	3year	Throat swab	Department of pediatrics(家化)	2021-12-27	SP
2483	赵易杭	male	2year	Throat swab	Department of pediatrics	2021-12-27	HI+RSV
2484	阎骏易	male	2year	Throat swab	Department of pediatrics(家化)	2021-12-27	RSV
2489	王冠霖	male	7year	Throat swab	Department of pediatrics	2021-12-27	SP+IVA+HI
2490	孙正阳	male	3year	Throat swab	Department of pediatrics	2021-12-27	SP
2491	郭宏宇	male	3year	Throat swab	Department of pediatrics(家化)	2021-12-27	SP+HI+HPMV(+Feminine character)
2492	常峻珲	male	2year	Throat swab	Department of pediatrics(家化)	2021-12-27	SP+HPMV+HI
2496	罗中昱	male	11year	Throat swab	Department of pediatrics	2021-12-27	SP+CP
2499	田家屹	male	3year	Throat swab	Department of pediatrics	2021-12-27	SP
2500	刘民宇	male	3year	Throat swab	Department of pediatrics	2021-12-27	xi+HRV+SP+CP+HI
2502	朱鹏雨	male	2year		Department of pediatrics	2021-12-28	HI+HHVFeminine character6
2504	张煜程	male	4month	Throat swab	Department of pediatrics	2021-12-28	SP(+Feminine character)
2505	仇俊一	male	10month	Throat swab	Department of pediatrics	2021-12-28	SP
2509	边圣轩	male	6year	Throat swab	Department of pediatrics	2021-12-28	Feminine character
2512	马煜程	male	4month	Throat swab	Department of pediatrics	2021-12-28	Feminine character
2513	王梓栋	male	8year	Throat swab	Children's intensive care unit	2021-12-29	SP+IVA+CP+HI
2514	王金慧之子	male	13day	Throat swab	Neonatology ward	2021-12-29	SP
2515	刘沛霖	male	4month		Department of pediatrics	2021-12-29	EV
2516	王家宁	male	1year	Throat swab	Department of pediatrics(家化)	2021-12-29	Feminine character
2517	王昕阳	male	2year	Throat swab	Department of pediatrics	2021-12-29	SP+CP+HCOV+HI
2518	周钰博	male	2year	Throat swab	Department of pediatrics	2021-12-29	SP+CP+HI
2519	贾沂霖	male	6year	Throat swab	Department of pediatrics	2021-12-29	SP+IVA+HI
2521	韩嘉尧	male	3year	Throat swab	Children's intensive care unit	2021-12-29	xi
2525	王柳蓄	male	7year	Throat swab	Department of pediatrics	2021-12-30	CP
2526	徐桐熙	male	9month	Throat swab	Department of pediatrics	2021-12-30	Feminine character
2527	于恩昊	male	2year	Throat swab	Department of pediatrics	2021-12-30	SP+PIV+IVA+HI
2530	孟祥杉	male	4year	Throat swab	Department of pediatrics	2021-12-30	SP+HPMV+HI
2532	苏阳	male	1year	Throat swab	Children's intensive care unit	2021-12-31	SP+HI
2533	王思栋	male	1month	Throat swab	Children's intensive care unit	2021-12-31	HPMV+HI
2534	张家赫	male	4month	Throat swab	Department of pediatrics	2021-12-31	SP
2536	郝炳赫	male	2year	Throat swab	Department of pediatrics	2021-12-31	HRV+SP
2537	褚铭喆	male	4year	Throat swab	Department of pediatrics	2021-12-31	HRV+SP+HI
2538	孟子翔	male	5year	Throat swab	Department of pediatrics	2021-12-31	SP+IVA+CP
2540	孟烜屹	male	5year	Throat swab	Department of pediatrics	2021-12-31	SP+HI(+Feminine character)
2541	吕浩轩	male	6year	Throat swab	Department of pediatrics	2021-12-31	SP+CP+HI
2544	车尚城	male	3month	Throat swab	Department of pediatrics	2021-12-31	Feminine character
2548	贾景皓	male	4year	Throat swab	Department of pediatrics	2021-12-31	SP+IVA
2549	张皓晨	male	7month	Throat swab	Department of pediatrics	2021-12-31	SP+IVA
2550	赵誉泽	male	6month	Throat swab	Children's intensive care unit	2021-12-31	HCOV
2551	冯承泽	male	11month	Throat swab	Department of pediatrics	2021-12-31	SP+CP+HCOV
2553	刘宇轩	male	8year	Throat swab	杏园Department of pediatrics	2022-01-02	SP
2554	张宸语	male	1year	Throat swab	杏园Department of pediatrics	2022-01-02	SP
2555	李铭瑞	male	6year	Throat swab	Department of pediatrics(家化)	2022-01-02	SP
2557	徐泽洋	male	4year	Throat swab	Department of pediatrics	2022-01-02	SP
2561	曹云锴	male	3year	Throat swab	Department of pediatrics	2022-01-02	SP
2562	解锦阳	male	2year	Throat swab	Department of pediatrics	2022-01-02	SP(+Feminine character)
2563	张成骏	male	6year	Throat swab	Department of pediatrics	2022-01-02	HRV+SP+IVA+CP
2565	刘庆嘉	male	1year	Throat swab	Department of pediatrics	2022-01-02	SP(+Feminine character)+IVA
2566	穆炫励	male	6year	Throat swab	Children's intensive care unit	2022-01-02	SP+IVA+HI
2567	唐梓源	male	4year	Throat swab	Children's intensive care unit	2022-01-02	HPMV
2569	宋明泽	male	7year	Throat swab	Department of pediatrics	2022-01-02	SP
2570	孔歆睿	male	9year	Throat swab	Department of pediatrics	2022-01-02	CP
2571	张恒嘉	male	1year	Throat swab	Department of pediatrics	2022-01-02	SP
2573	张韶彧	male	12month	Throat swab	Department of pediatrics	2022-01-02	SP+HPMV
2578	王静之子	male	30day	Throat swab	Neonatology ward	2022-01-04	Feminine character
2581	张敬一	male	2year	Throat swab	Department of pediatrics	2022-01-04	SP+IVA
2583	夏一宸	male	7year	Throat swab	Department of pediatrics	2022-01-04	SP+CP
2584	张洋睿	male	2year	Throat swab	Department of pediatrics	2022-01-04	SP+IVA+HI
2585	王铭研	male	5year	Throat swab	Department of pediatrics	2022-01-04	SP
2588	甘俊熠	male	3year	Throat swab	Department of pediatrics	2022-01-04	SP
2589	张梓琪	male	8year	Throat swab	Department of pediatrics	2022-01-04	SP
2592	孙雨豪	male	7month	Throat swab	Department of pediatrics	2022-01-04	HRV+SP+HPMV
2593	阎伊默	male	7year	肺泡Lavage solution	Department of pediatrics(家化)	2022-01-04	CP
2595	陈兴珑	male	3year	Throat swab	Department of pediatrics	2022-01-04	SP+HCOV+HI
2596	周煜坤	male	5year	Throat swab	Department of pediatrics	2022-01-04	SP+HPMV
2597	宋昕扬	male	3year	Throat swab	Department of pediatrics	2022-01-04	SP+HPMV
2598	张宸溪	male	11month	Throat swab	Department of pediatrics(家化)	2022-01-04	SP
2599	高铭泽	male	3year	Throat swab	Department of pediatrics	2022-01-04	HPMV+HI
2600	齐科丞	male	5month	Throat swab	Department of pediatrics(家化)	2022-01-04	Feminine character
2603	段良杰	male	1year	Throat swab	Children's intensive care unit	2022-01-04	SP+RSV
2605	伊浩辰	male	4year	Throat swab	Children's intensive care unit	2022-01-04	SP
2606	徐丽丽之子	male	26day	Throat swab	Neonatology ward	2022-01-04	RSV
2607	王嘉晨	male	2year	Throat swab	Department of pediatrics	2022-01-05	SP+IVA
2608	吴金熙	male	1year	Throat swab	Department of pediatrics	2022-01-05	SP+HI
2613	张昊宁	male	2year	Throat swab	Department of pediatrics	2022-01-05	SP+IVA+HI
2614	车东霖	male	7year	Throat swab	Department of pediatrics	2022-01-05	SP+IVA+HI
2615	孙盛研	male	4year		Department of pediatrics	2022-01-06	Feminine character
2618	高逸宸	male	5year	Throat swab	Department of pediatrics	2022-01-06	SP+HI
2619	高逸航	male	2year	Throat swab	Department of pediatrics	2022-01-06	SP+HPMV+IVA
2620	翟宇灏	male	9month	Throat swab	Department of pediatrics	2022-01-06	SP
2621	杨成泽	male	8month	Throat swab	Department of pediatrics	2022-01-06	HPMV
2622	李金庭	male	2year	Throat swab	Department of pediatrics	2022-01-06	SP
2625	李铭泽	male	4year	Throat swab	Department of pediatrics(家化)	2022-01-06	SP
2627	孙梓轩	male	5year	Throat swab	Department of pediatrics(家化)	2022-01-06	SP+HPMV+HI
2628	王瑞熙	male	2year	Throat swab	Department of pediatrics	2022-01-06	SP
2629	王琪嘉钰	male	5year	Throat swab	Children's intensive care unit	2022-01-06	SP+IVA
2631	曹敬一	male	1month		Department of pediatrics	2022-01-07	Feminine character
2634	李泽源	male	5year	Throat swab	Children's intensive care unit	2022-01-07	SP
2635	赵钰博	male	4month	Throat swab	Department of pediatrics(家化)	2022-01-07	RSV
2637	罗翊硕	male	1year	Throat swab	Department of pediatrics	2022-01-07	Feminine character
2638	傅鸿宇	male	2year	Throat swab	Department of pediatrics	2022-01-07	SP
2639	刘予恩	male	4month	Throat swab	Department of pediatrics	2022-01-07	Feminine character
2642	罗皓宇	male	7year	Throat swab	Department of pediatrics	2022-01-07	SP+IVA
2644	吕路泽	male	2month	Throat swab	Children's intensive care unit	2022-01-07	Feminine character
2645	沙熙朝	male	29day	Throat swab	Neonatology ward	2022-01-08	SP+HI+IVA
2647	段皓鑫	male	2year	Throat swab	Department of pediatrics	2022-01-08	SP
2648	吴禹泽	male	11month	Throat swab	Children's intensive care unit	2022-01-08	HRV+SP
2649	杨景泽	male	3month	Throat swab	Children's intensive care unit	2022-01-08	Feminine character
2650	徐懋泽	male	1year	Throat swab	Children's intensive care unit	2022-01-08	SP+HI+RSV
2656	阎俊宇	male	9year		Department of pediatrics	2022-01-10	Feminine character
2658	董书弘	male	3year	Throat swab	Department of pediatrics	2022-01-10	SP+PIV+IVA
2660	高家毅	male	1year	Throat swab	Department of pediatrics	2022-01-10	Feminine character
2661	孙启航	male	4year	Throat swab	Department of pediatrics	2022-01-10	Feminine character
2664	郭璟文	male	3year	Throat swab	Department of pediatrics	2022-01-10	SP+IVA(+Feminine character)
2665	赵敬祥	male	1year	Throat swab	Children's intensive care unit	2022-01-10	SP+RSV
2667	路维硕	male	5year	Throat swab	Department of pediatrics	2022-01-10	CP
2669	丁慕汐	male	14day	Throat swab	Neonatology ward	2022-01-10	RSV
2670	罗熙喆	male	1year	Throat swab	Department of pediatrics(家化)	2022-01-10	SP
2674	范孟垚	male	2year	Throat swab	Department of pediatrics(家化)	2022-01-10	SP
2675	曹铭泽	male	6year	Throat swab	Department of pediatrics	2022-01-10	SP
2676	李润泽	male	9year	Throat swab	Department of pediatrics	2022-01-10	SP+CP
2678	毕茗硕	male	9month	Throat swab	Children's intensive care unit	2022-01-10	SP
2679	崔宸瑀	male	1month	Throat swab	Children's intensive care unit	2022-01-10	RSV
2680	陈子谦	male	12month	Throat swab	Children's intensive care unit	2022-01-10	HRV+SP
2681	刘昊东	male	4year	Throat swab	Children's intensive care unit	2022-01-10	Feminine character
2684	张聪聪之子	male	1month	Throat swab	Neonatology ward	2022-01-11	RSV
2685	张保煜	male	2month	Throat swab	Neonatology ward	2022-01-11	SP+RSV
2689	王芃博	male	4year	Throat swab	Department of pediatrics	2022-01-11	SP+HI
2692	顾校炎	male	6month	Throat swab	Department of pediatrics	2022-01-11	SP
2693	葛铭扬	male	2month	Throat swab	Department of pediatrics	2022-01-11	IVA
2697	杜泽佑	male	3year	Throat swab	Department of pediatrics	2022-01-11	xi+SP+CP
2699	李润博	male	7year	Throat swab	Department of pediatrics	2022-01-11	Feminine character
2700	刘艺宸	male	6year	Throat swab	Children's intensive care unit	2022-01-11	SP+IVA
2702	张辰翊	male	1year	Throat swab	Department of pediatrics	2022-01-11	RSV
2703	路子昕	male	8month	Throat swab	Department of pediatrics	2022-01-11	SP
2704	朱明明之子	male	1day	Throat swab	Neonatology ward	2022-01-11	Feminine character
2706	梁瑞麟	male	1year	Throat swab	杏园Department of pediatrics	2022-01-12	SP+RSV
2708	刘庆嘉	male	1year	Throat swab	Department of pediatrics	2022-01-12	Feminine character
2710	尚文航	male	6year	Throat swab	Department of pediatrics	2022-01-12	HRV+SP+CP
2712	刘聿琛	male	2year	Throat swab	Children's intensive care unit	2022-01-12	HRV+SP+HCOV
2713	田易轩	male	28day	Throat swab	Neonatology ward	2022-01-12	PIV
2716	王润梓	male	2year	Throat swab	Department of pediatrics	2022-01-13	SP
2718	张恩铭	male	7year	Throat swab	Department of pediatrics	2022-01-13	SP+CP+HI
2719	王嘉翊	male	9month	Throat swab	Department of pediatrics	2022-01-13	SP+CP+RSV
2720	江南云day	male	2month	Throat swab	Neonatology ward	2022-01-13	Feminine character
2721	贾万祺	male	1month	Throat swab	Department of pediatrics(家化)	2022-01-13	Feminine character
2722	樊昀则	male	4year	Throat swab	Department of pediatrics	2022-01-13	SP
2725	宋郑宇	male	7year	Throat swab	杏园Department of pediatrics	2022-01-14	SP
2729	于辰轩	male	3year	Throat swab	Department of pediatrics	2022-01-14	SP+RSV
2734	孙圣博	male	1year	Throat swab	Children's intensive care unit	2022-01-15	SP+HPMV
2736	庞孙阳	male	6year		Department of pediatrics	2022-01-15	Feminine character
2737	张晓阳	male	6year	Throat swab	Department of pediatrics	2022-01-15	HI
2739	尹梓焜	male	9year	Throat swab	Department of pediatrics	2022-01-15	CP
2742	高其锦	male	2year	Throat swab	Department of pediatrics	2022-01-15	SP+IVA
2743	孙梓皓	male	5year	Throat swab	Department of pediatrics	2022-01-15	SP
2745	张佳瑞	male	1year	Throat swab	Department of pediatrics	2022-01-15	BOV+HRV+SP+HI
2746	解瀚程	male	12year	Throat swab	Department of pediatrics	2022-01-15	Feminine character
2748	牛子赫	male	4month	Throat swab	Department of pediatrics	2022-01-15	SP+HPMV
2749	杨卓润	male	2year	Throat swab	Children's intensive care unit	2022-01-15	SP+PIV+IVA
2751	夏坤萍之子	male	1day	Throat swab	Pediatric emergency	2022-01-17	SP
2753	孙千佑	male	10month	Throat swab	Department of pediatrics	2022-01-17	xi+HRV
2755	桑兆宇	male	2year	Throat swab	Department of pediatrics	2022-01-17	SP
2758	赵梓丞	male	5year	Throat swab	Department of pediatrics	2022-01-17	SP+IVA+CP+HI
2759	孙熙珺	male	1year	Throat swab	Department of pediatrics	2022-01-17	SP(+Feminine character)+HPMV
2767	张奕泽	male	6year	Throat swab	Department of pediatrics	2022-01-17	SP+HI(+Feminine character)
2768	王绍丞	male	1month	Throat swab	Neonatology ward	2022-01-17	SP
2771	张骏泽	male	3year	Throat swab	Department of pediatrics	2022-01-17	SP+PIV+IVA+HI
2774	吴金轩	male	6year	Throat swab	Department of pediatrics	2022-01-17	SP+IVA+HI
2775	刘晢宇	male	10month	Throat swab	Department of pediatrics	2022-01-17	SP+PIV(+Feminine character)+IVA+HI
2776	路浩鑫	male	7year	Throat swab	Department of pediatrics	2022-01-17	SP+CP
2778	张家豪	male	12year	Throat swab	Department of pediatrics	2022-01-17	HI
2780	丁浩然	male	7year	Throat swab	Children's intensive care unit	2022-01-18	SP
2784	刘锦宸	male	1year	Throat swab	Department of pediatrics	2022-01-18	Feminine character
2786	张俊宇	male	7year	Throat swab	Department of pediatrics	2022-01-18	HCOV+HI
2787	陈奕帆	male	10year	Throat swab	Department of pediatrics	2022-01-18	SP+CP
2789	张荣腾	male	7month	Throat swab	Department of pediatrics	2022-01-18	SP+HPMV+HI
2790	黄书泽	male	1year	Throat swab	Department of pediatrics	2022-01-18	SP
2792	赵星羽	male	2year	Throat swab	Department of pediatrics	2022-01-18	SP+PIV+IVA
2793	李京航	male	3year	Throat swab	Department of pediatrics	2022-01-18	SP+HI+RSV
2794	丁浩然	male	7year		Department of pediatrics	2022-01-19	Feminine character
2795	许世程	male	2month	Throat swab	Children's intensive care unit	2022-01-19	Feminine character
2796	崔悠赫	male	1year	Throat swab	Department of pediatrics	2022-01-19	SP+HPMV
2797	李林航	male	5year	Throat swab	Department of pediatrics	2022-01-19	SP
2798	郭志航	male	7year	Throat swab	Department of pediatrics	2022-01-19	xi+SP+PIV+IVA+HI
2799	成蹊	male	5year	Throat swab	Department of pediatrics	2022-01-19	HRV+SP+HPMV+IVA+PIV(+Feminine character)
2800	潘春鸣	male	4year	Throat swab	Department of pediatrics	2022-01-19	SP
2801	周宸硕	male	4year	Throat swab	Department of pediatrics	2022-01-19	CP+HI
2803	李晟延	male	5year	Throat swab	Department of pediatrics	2022-01-19	SP
2804	王韬旭	male	5year	Throat swab	Department of pediatrics	2022-01-19	SP+HPMV+IVA
2805	张俊宇	male	7year		Department of pediatrics	2022-01-20	Feminine character
2806	罗翊豪	male	1year	Throat swab	Department of pediatrics	2022-01-20	SP+HI
2808	高家毅	male	1year	Throat swab	Department of pediatrics	2022-01-20	Feminine character
2810	袁恩熙	male	9month	Throat swab	Department of pediatrics	2022-01-20	SP+HI+RSV
2811	邢云歌	male	4month	Throat swab	Department of pediatrics	2022-01-20	HRV+SP
2812	田召煜	male	1year	Throat swab	Department of pediatrics	2022-01-20	SP+PIV+IVA
2813	张洺赫	male	4month	Throat swab	Department of pediatrics	2022-01-20	SP+IVA
2815	邹宇冯	male	1month	Throat swab	Department of pediatrics(家化)	2022-01-20	Feminine character
2816	宋智乐	male	2year	Throat swab	Department of pediatrics	2022-01-20	SP+HPMV
2819	苗峻豪	male	3year	Throat swab	Department of pediatrics	2022-01-21	SP+PIV+IVA
2820	马子钧	male	2year	Throat swab	Department of pediatrics	2022-01-21	PIV
2826	樊雨辰	male	7year	Throat swab	Department of pediatrics	2022-01-21	SP
2828	孙子浩	male	3year	Throat swab	Department of pediatrics	2022-01-21	SP+HPMV
2832	秦家瑞	male	4year	Throat swab	Department of pediatrics	2022-01-21	SP+IVA+HI
2833	赵辰烁	male	30day	Throat swab	Neonatology ward	2022-01-21	RSV
2834	夏坤萍之子	male	6day	Throat swab	Neonatology ward	2022-01-21	Feminine character
2835	杨贤贤之子	male	4day	Throat swab	Neonatology ward	2022-01-23	SP+PIV+IVA
2836	耿忻佑	male	3year	Throat swab	Children's intensive care unit	2022-01-23	HPMV
2837	许世程	male	2month		Department of pediatrics	2022-01-23	Feminine character
2841	王玺程	male	3year	Throat swab	Department of pediatrics	2022-01-23	xi+SP
2842	王星淼	male	3year	Throat swab	Department of pediatrics	2022-01-23	HRV+SP+HI
2843	李晨琦	male	12year	Throat swab	Department of pediatrics	2022-01-23	HI
2845	李璟硕	male	5year	Throat swab	Department of pediatrics	2022-01-23	SP+HI
2847	陈昱豪	male	4year	Throat swab	Department of pediatrics	2022-01-23	SP+HI
2848	单玮杰	male	5year	Throat swab	Department of pediatrics	2022-01-23	IVA
2851	高羿泽	male	1year	Throat swab	Department of pediatrics	2022-01-23	SP+HPMV
2852	段顺杰	male	8year	Throat swab	Department of pediatrics	2022-01-23	SP+PIV+IVA
2854	胡皓然	male	1year	Throat swab	Department of pediatrics	2022-01-23	HRV+SP+HI
2856	刘金戈	male	1year	Throat swab	Children's intensive care unit	2022-01-23	SP+HPMV+HCOV+HI
2857	陈彦儒	male	3year	Throat swab	Department of pediatrics	2022-01-23	Feminine character
2858	崔嘉翊	male	10month	Throat swab	Department of pediatrics	2022-01-23	SP+HPMV+HI
2859	丁睿烁	male	3year	Throat swab	Department of pediatrics	2022-01-23	SP+HPMV
2860	甘晨佑	male	1year	Throat swab	Department of pediatrics	2022-01-23	SP+PIV+HI(+Feminine character)
2862	肖东来	male	7year	Throat swab	Department of pediatrics	2022-01-23	SP+CP
2863	张文泽	male	4year	Throat swab	Department of pediatrics	2022-01-23	xi+SP+HI
2866	刘程毅	male	1year	Throat swab	杏园Department of pediatrics	2022-01-25	SP
2867	金俊硕	male	6year	Throat swab	Children's intensive care unit	2022-01-24	xi+SP+IVA
2868	路克栋	male	4year	Throat swab	Children's intensive care unit	2022-01-24	xi+SP+IVA+PIV(+Feminine character)
2869	张宇泽	male	2year	Throat swab	Department of pediatrics	2022-01-24	SP+IVA
2872	赵俊祺	male	1year	Throat swab	Department of pediatrics	2022-01-24	xi+HRV+SP
2875	田林潇	male	9month	Throat swab	Department of pediatrics	2022-01-24	PIV+HI
2878	张俊琪	male	2month	Throat swab	Department of pediatrics(家化)	2022-01-24	SP+RSV
2880	王奕澄	male	2year	Throat swab	Department of pediatrics	2022-01-24	SP+IVA
2882	王君豪	male	1year	Throat swab	Department of pediatrics	2022-01-24	SP
2883	庞博瑄	male	4year	Throat swab	Department of pediatrics	2022-01-24	SP+CP
2884	宋书豪	male	1year	Throat swab	Department of pediatrics	2022-01-24	CP
2885	王思栋	male	2month	Throat swab	Department of pediatrics(家化)	2022-01-24	HCOV+HI+RSV
2887	杨贤贤之子	male	7day	Throat swab	Neonatology ward	2022-01-25	SP+IVA
2890	瞿呈轩	male	2year	Throat swab	Department of pediatrics	2022-01-25	SP+CP
2891	王浩宸	male	6month	Throat swab	Department of pediatrics	2022-01-25	HRV+SP+HPMV
2896	王安禾	male	8month	Throat swab	Department of pediatrics	2022-01-26	Feminine character
2897	朱启硕	male	5month	Throat swab	Department of pediatrics	2022-01-26	SP+HPMV+HI
2899	张仕宇	male	3year	Throat swab	Department of pediatrics	2022-01-26	SP+HI+RSV
2901	韩明坤	male	6year	Throat swab	Department of pediatrics	2022-01-26	CP+HI
2902	李昊恩	male	2year	Throat swab	Department of pediatrics	2022-01-26	SP+HPMV+HI
2904	刘昱杭	male	2year	Throat swab	杏园Department of pediatrics	2022-01-27	SP
2905	常峻宁	male	11month	Throat swab	Department of pediatrics(家化)	2022-01-27	SP+PIV+IVA
2906	张骐策	male	5month	Throat swab	Department of pediatrics	2022-01-27	SP+HI
2907	付宇铖	male	8month	Throat swab	Department of pediatrics(家化)	2022-01-27	SP+RSV
2908	张京煜	male	9month	Throat swab	Department of pediatrics	2022-01-27	SP+HPMV
2910	李成铭灿	male	10year	Throat swab	Department of pediatrics	2022-01-27	SP+CP+HI
2911	宗景豪	male	2year	Throat swab	Department of pediatrics	2022-01-27	Feminine character
2912	李怿宸	male	2year	Throat swab	Department of pediatrics(家化)	2022-01-27	Feminine character
2913	刘羿辰	male	4year	Throat swab	Department of pediatrics	2022-01-27	SP+HI
2916	杨贤贤之子	male	10day	Throat swab	Neonatology ward	2022-01-28	Feminine character
2917	韩鸿羽	male	9month	Throat swab	杏园Department of pediatrics	2022-01-28	SP+RSV
2918	韩雨泽	male	3year	Throat swab	杏园Department of pediatrics	2022-01-28	SP+IVA
2919	王艺儒	male	4year	Throat swab	Department of pediatrics	2022-01-28	SP+IVA
2920	贺远程	male	6year	Throat swab	Department of pediatrics	2022-01-28	CP
2921	范一宸	male	1year	Throat swab	Department of pediatrics	2022-01-28	SP+HPMV+HI
2922	郭和煦	male	9month	Throat swab	Department of pediatrics	2022-01-28	SP+RSV
2923	肖竣皓	male	2year	Throat swab	Department of pediatrics	2022-01-28	SP+HPMV+HI
2924	徐乾峰	male	2year	Throat swab	Department of pediatrics	2022-01-28	PIV
2927	范宗晟	male	2year	Throat swab	Department of pediatrics	2022-01-28	SP+IVA
2928	刘俊熙	male	2year	Throat swab	Department of pediatrics	2022-01-28	SP
2929	田铭晨	male	3year	Throat swab	Department of pediatrics	2022-01-29	SP
2930	王雪飞之子	male	1day	Throat swab	Neonatology ward	2022-01-29	Feminine character
2934	卢奕豪	male	1year	Throat swab	Department of pediatrics	2022-01-29	SP+PIV(+Feminine character)+IVA
2935	孙浚程	male	2year	Throat swab	Department of pediatrics	2022-01-29	SP+HI+RSV
2937	吴煜哲	male	1year	Throat swab	Department of pediatrics	2022-01-29	SP+PIV+IVA
2941	韩金恒	male	2year	Throat swab	Department of pediatrics	2022-01-29	SP
2942	李俊赫	male	1month	Throat swab	Neonatology ward	2022-01-29	HPMV
2943	赵子煜	male	1year	Throat swab	Children's intensive care unit	2022-01-29	SP+HPMV
2947	于瑾瑄	male	1year	Throat swab	Department of pediatrics(家化)	2022-01-30	Feminine character
2949	孙康宁之子	male	2day	Throat swab	Neonatology ward	2022-01-30	Feminine character
2951	洪嘉奕	male	8month	Throat swab	Department of pediatrics	2022-01-31	SP+CP+HI+xi
2952	史丰硕	male	2year	Throat swab	Department of pediatrics	2022-01-31	SP+IVA+HI
2953	高梓瀚	male	8year	Throat swab	Department of pediatrics	2022-01-31	SP+CP
2955	张宸浩	male	5year	Throat swab	Department of pediatrics	2022-01-31	HRV+SP+PIV+IVA+CP
2957	邵光宇	male	6year	Throat swab	Department of pediatrics	2022-01-31	SP+CP+HI
2958	蔡文东	male	6year	Throat swab	Department of pediatrics	2022-01-31	SP+IVA
2959	刘丛丛之子	male	1year	Throat swab	Department of pediatrics(家化)	2022-01-31	SP+IVA+HI
2961	李宥辰	male	8year	Throat swab	Department of pediatrics	2022-01-31	CP
2963	翟俊宇	male	4year	Throat swab	Department of pediatrics	2022-02-02	SP+IVA
2965	翟咨皓	male	2year	Throat swab	Department of pediatrics	2022-02-02	SP+HPMV
2966	张知白	male	3month	Throat swab	Children's intensive care unit	2022-02-02	RSV
2968	张家乐	male	4year	Throat swab	Department of pediatrics	2022-02-02	SP
2970	赵子益	male	2year	Throat swab	Department of pediatrics	2022-02-02	SP
2971	边仕航	male	7month	Throat swab	Department of pediatrics(家化)	2022-02-02	SP+RSV
2972	张嘉烁	male	2year	Throat swab	Department of pediatrics	2022-02-02	SP
2973	魏来	male	3month	Throat swab	Department of pediatrics	2022-02-02	RSV
2974	潘弘锦	male	1year	Throat swab	Department of pediatrics	2022-02-02	PIV
2977	赵桂绮	male	4year	Throat swab	Department of pediatrics	2022-02-02	SP+HI
2979	王娜之子	male	1day	Throat swab	Neonatology ward	2022-02-04	Feminine character
2980	傅一航	male	6month	Throat swab	Department of pediatrics	2022-02-04	HPMV
2981	王钧泽	male	11year	Throat swab	Department of pediatrics	2022-02-04	SP+CP
2982	苏佳宝	male	1year	Throat swab	Department of pediatrics	2022-02-04	HRV+SP+PIV+HI
2984	宋星宇	male	9month	Throat swab	Department of pediatrics	2022-02-04	SP
2989	于泓沛	male	4year	Throat swab	Department of pediatrics	2022-02-04	HRV+SP+HI
2990	薛凯文	male	6year	Throat swab	Department of pediatrics	2022-02-04	Feminine character
2991	文志齐	male	3year	Throat swab	Department of pediatrics	2022-02-04	SP+HPMV+HI
2992	王涌智	male	6year	Throat swab	Department of pediatrics	2022-02-04	SP+IVA
2996	于圣烨	male	3year	Throat swab	Children's intensive care unit	2022-02-06	SP
2999	张正泽	male	11month	Throat swab	Department of pediatrics(家化)	2022-02-06	SP+RSV
3000	刘豪泽	male	6year	Throat swab	Department of pediatrics	2022-02-06	SP
3003	吴星豪	male	12month	Throat swab	Department of pediatrics	2022-02-06	xi
3006	王茂鑫	male	7year	Throat swab	Department of pediatrics	2022-02-06	CP
3008	王奕博	male	7month	Throat swab	Department of pediatrics	2022-02-06	SP+HPMV
3009	王梓岳	male	4year	Throat swab	Department of pediatrics	2022-02-06	SP+CP
3010	谢蕴芝	male	9month	Throat swab	Department of pediatrics(家化)	2022-02-06	Feminine character
3011	孟希贤	male	1year	Throat swab	Department of pediatrics	2022-02-07	SP
3013	梁子尧	male	11month	Throat swab	Department of pediatrics	2022-02-07	PIV
3014	王金政	male	2year	Throat swab	Department of pediatrics	2022-02-07	SP+IVA
3015	贾浩宇	male	5year	Throat swab	Department of pediatrics	2022-02-07	SP
3016	王思栋	male	3month	Throat swab	Department of pediatrics(家化)	2022-02-07	Feminine character
3017	许文东	male	1year	Throat swab	Department of pediatrics(家化)	2022-02-07	Feminine character
3018	李恒鑫	male	2year	Throat swab	Department of pediatrics	2022-02-07	SP
3024	王娟之子	male	2day	Throat swab	Neonatology ward	2022-02-08	Feminine character
3026	胡元嵩	male	1year	Throat swab	Department of pediatrics	2022-02-08	SP+HI
3028	刘致晗	male	8year	Throat swab	Department of pediatrics	2022-02-08	SP
3029	左羽辰	male	11month	Throat swab	Department of pediatrics	2022-02-08	Feminine character
3030	王胜锐	male	8year	Throat swab	Department of pediatrics	2022-02-08	CP
3032	王一然	male	8year	Throat swab	Department of pediatrics	2022-02-08	SP+CP
3033	周昕泽	male	2year	Throat swab	Department of pediatrics	2022-02-08	xi+SP+HPMV+HI
3034	常君浩	male	1year	Throat swab	Department of pediatrics	2022-02-08	SP
3035	孙俊熙	male	1month	Throat swab	Neonatology ward	2022-02-09	SP+IVA+RSV
3038	蒲牧辰	male	10month	Throat swab	Department of pediatrics	2022-02-09	SP
3040	王亦辰	male	12month	Throat swab	Department of pediatrics(家化)	2022-02-09	Feminine character
3042	陈逸帆	male	2year	Throat swab	Department of pediatrics	2022-02-09	SP
3043	刘森晟	male	1year	Throat swab	Children's intensive care unit	2022-02-09	SP
3044	岳晓莹之子	male	2day	Throat swab	Neonatology ward	2022-02-10	Feminine character
3045	秦恩璨	male	3month	Throat swab	Department of pediatrics	2022-02-10	Feminine character
3046	邵光骏	male	3year	Throat swab	Department of pediatrics	2022-02-10	SP+CP+HI
3050	谭效承	male	2year	Throat swab	Department of pediatrics	2022-02-10	HRV+SP
3053	宋铭梵	male	2year	Throat swab	Department of pediatrics	2022-02-10	SP+HPMV
3054	张一航	male	1year	Throat swab	Department of pediatrics(家化)	2022-02-10	SP
3055	耿子轩	male	4year	Throat swab	Department of pediatrics	2022-02-11	SP+HI
3056	李梓珩	male	4year	Throat swab	Department of pediatrics	2022-02-11	SP
3057	贺熙晨	male	8month	Throat swab	Department of pediatrics	2022-02-11	SP
3058	刘昕烨	male	6year	Throat swab	Department of pediatrics	2022-02-11	SP+CP+HI
3059	高艺峰	male	2year	Throat swab	Department of pediatrics	2022-02-11	SP+HPMV
3060	王奕桐	male	3month	Throat swab	Department of pediatrics(家化)	2022-02-11	SP+RSV
3061	翟瑾轩	male	2year	Throat swab	Department of pediatrics	2022-02-11	Feminine character
3063	周广睿	male	10month	Throat swab	Department of pediatrics	2022-02-11	SP+HCOV
3068	李佳俊	male	7month	Throat swab	Department of pediatrics	2022-02-12	IVA
3071	刘君赫	male	1year	Throat swab	杏园Department of pediatrics	2022-02-14	SP+HI+RSV
3077	张家皓	male	6year	Throat swab	Department of pediatrics	2022-02-14	SP+HI
3079	蒲奕丞	male	2year	Throat swab	Department of pediatrics	2022-02-14	SP
3080	徐荣泽	male	2month	Throat swab	Department of pediatrics(家化)	2022-02-14	RSV
3081	孙景尧	male	3month	Throat swab	Department of pediatrics(家化)	2022-02-14	Feminine character
3083	焦晗越	male	6year	Throat swab	Department of pediatrics(家化)	2022-02-14	xi+SP
3084	张欣睿	male	2year	Throat swab	Department of pediatrics	2022-02-14	SP
3085	陈铭哲	male	5year	Throat swab	Department of pediatrics	2022-02-14	Feminine character
3086	李慕琛	male	2year	Throat swab	Department of pediatrics	2022-02-14	SP+PIV+IVA
3088	王圣熙	male	1year	Throat swab	Department of pediatrics(家化)	2022-02-14	SP
3089	张梦阳	male	2year	Throat swab	Department of pediatrics	2022-02-14	HRV+SP+HI
3090	刘霁阳	male	11month	Throat swab	Department of pediatrics	2022-02-14	SP+HI
3091	刘煜宸	male	5month	Throat swab	Department of pediatrics	2022-02-14	HRV
3093	孟铭泽	male	9month	Throat swab	Department of pediatrics(家化)	2022-02-14	SP+CP
3095	刘栎增	male	1year	Throat swab	Department of pediatrics	2022-02-14	SP+HI
3097	王敬梓	male	4year	Throat swab	Department of pediatrics	2022-02-15	SP+HPMV+HI
3106	袭开睿	male	4year	Throat swab	Department of pediatrics	2022-02-16	SP+HI
3107	徐嘉豪	male	2year	Throat swab	Department of pediatrics	2022-02-16	SP+HI+RSV
3108	张昀瑞	male	1year	Throat swab	Department of pediatrics	2022-02-16	Feminine character
3109	陈奕旭	male	1year	Throat swab	Department of pediatrics	2022-02-16	SP
3113	高炳赫	male	1year	Throat swab	Department of pediatrics	2022-02-17	SP
3117	马正扬	male	7month	Throat swab	Department of pediatrics	2022-02-18	SP
3118	刘炳铄	male	4year	Throat swab	Department of pediatrics	2022-02-18	SP+HI
3119	孙晟瑜	male	7year	Throat swab	Department of pediatrics	2022-02-18	SP+HI
3120	高兴步	male	5year	Throat swab	Department of pediatrics	2022-02-19	SP+IVA+HI（弱阳）
3121	胡炜业	male	3year	Throat swab	Department of pediatrics	2022-02-19	SP
3122	赵day宇	male	4year	Throat swab	Department of pediatrics	2022-02-19	SP+HI（弱阳）
3123	付浩然	male	6month	Throat swab	Department of pediatrics	2022-02-19	Feminine character
3128	毛冠昀	male	1year	Throat swab	Department of pediatrics(家化)	2022-02-20	SP+RSV
3134	刘浩然	male	5year	Throat swab	Department of pediatrics	2022-02-21	SP
3137	李翰麟	male	3month	Throat swab	Department of pediatrics	2022-02-21	Feminine character
3140	王嘉懿	male	7year	肺泡Lavage solution	Department of pediatrics	2022-02-22	CP
3141	高家毅	male	1year	肺泡Lavage solution	Department of pediatrics	2022-02-22	CP
3142	车牧耘	male	3year	Throat swab	Department of pediatrics	2022-02-22	SP+PIV+IVA+HI
3143	陈恩煜	male	9year	Throat swab	Department of pediatrics	2022-02-22	SP+CP+HI
3145	刘轩博	male	1year	Throat swab	Department of pediatrics	2022-02-22	SP+IVA
3147	韩钰硕	male	13day	Throat swab	Neonatology ward	2022-02-23	RSV
3148	王小利之子	male	25day	Throat swab	Neonatology ward	2022-02-23	SP
3149	李day华	male	4year	Throat swab	Department of pediatrics	2022-02-23	SP+HPMV+HI(+Feminine character)
3150	任玺丞	male	2year	Throat swab	Department of pediatrics	2022-02-23	HRV+SP
3152	袁伟泽	male	12month	Throat swab	Department of pediatrics	2022-02-23	SP+HPMV
3153	孟子谨	male	3month	Throat swab	Department of pediatrics	2022-02-23	Feminine character
3154	张峻睿	male	1year	Throat swab	Department of pediatrics(家化)	2022-02-24	SP
3155	张煦宸	male	5month	Throat swab	Children's intensive care unit	2022-02-24	RSV
3156	刘俊泽	male	2year	Throat swab	Department of pediatrics	2022-02-24	SP
3158	潘翊则	male	1year	Throat swab	Department of pediatrics	2022-02-24	SP+HI+RSV
3159	吴召之子	male	3day	Throat swab	Neonatology ward	2022-02-24	Feminine character
3161	封俊侨	male	1year	Throat swab	Department of pediatrics	2022-02-25	SP+RSV
3162	刘籽墨	male	2year	Throat swab	Department of pediatrics	2022-02-25	SP+HI
3165	王子赫	male	4month	Throat swab	Department of pediatrics(家化)	2022-02-25	Feminine character
3168	袁嘉烁	male	1month	Throat swab	Department of pediatrics	2022-02-25	Feminine character
3169	于元泽	male	4year	Throat swab	Department of pediatrics	2022-02-26	SP+IVA+HI
3171	郭浚言	male	10month	Throat swab	Department of pediatrics	2022-02-26	SP+HI
3173	曲弈杭	male	1month	Throat swab	Department of pediatrics(家化)	2022-02-26	Feminine character
3176	高敬淼	male	4year	Throat swab	Department of pediatrics	2022-02-26	SP+CP
3178	王启翰	male	3month	Throat swab	Department of pediatrics(家化)	2022-02-26	IVB+SP
3180	朱day源	male	1year	Throat swab	杏园Department of pediatrics	2022-02-28	SP+IVA
3181	刘泓博	male	2month	Throat swab	Children's intensive care unit	2022-02-28	SP+RSV
3182	丁佳朔	male	3year	Throat swab	Department of pediatrics	2022-02-28	Feminine character
3185	贾语昊	male	2month	Throat swab	Children's intensive care unit	2022-02-28	SP+IVA
3187	宋宇晨	male	4year	Throat swab	Department of pediatrics	2022-02-28	SP
3189	梁day鸿	male	6year	Throat swab	Department of pediatrics	2022-02-28	SP+PIV+IVA+HI
3190	范佳宝	male	2month	Throat swab	Department of pediatrics(家化)	2022-02-28	HRV+SP
3196	韩境泰	male	4year	Throat swab	Department of pediatrics	2022-02-28	SP
3199	梅润泽	male	5year	Throat swab	Department of pediatrics	2022-02-28	Feminine character
4776	李浩森	male	2month	Throat swab	Neonatology ward	2022-12-27	Feminine character
4777	谭云帆之子	male	10day	Throat swab	Neonatology ward	2022-12-28	Feminine character
4778	黄俊岳	male	6month	Throat swab	Children's intensive care unit	2022-12-28	SP
4782	李峻硕	male	10day	Throat swab	Neonatology ward3楼家化病房	2022-12-28	SP
4783	石谨瑞	male	2month	Throat swab	Neonatology ward3楼家化病房	2022-12-29	BOV
4784	张路加	male	18day	Throat swab	Neonatology ward3楼家化病房	2022-12-29	SP
4787	周麓同	male	1year	Throat swab	Children's intensive care unit	2022-12-03	Feminine character
4789	孙梓楚	male	2year	Throat swab	Department of pediatrics	2022-12-05	Feminine character
4790	王云澈	male	1year	Throat swab	Department of pediatrics	2022-12-07	RSV
4793	李秉翯	male	2month	Throat swab	Department of pediatrics	2022-12-17	Feminine character
4794	张本杰	male	3year	Throat swab	Department of pediatrics	2022-12-17	RSV
4795	高端阳	male	1year	Throat swab	Department of pediatrics	2022-12-17	Feminine character
4797	罗征	male	44year	Throat swab	Pediatric emergency	2022-12-23	Feminine character
4798	王练纲	male	64year	Throat swab	Pediatric emergency	2022-12-23	Feminine character
4802	张竣杰	male	1year	Throat swab	Department of pediatrics	2022-12-30	xi
4803	李善军	male	58year	Throat swab	Pediatric emergency	2022-12-30	Feminine character
209	耿若宸	female	6month		Children's intensive care unit	2019-12-01	SP+HRV
211	耿露轩	female	5		Department of pediatrics	2019-12-04	Feminine character
212	刘旻琋	female	3		Children's intensive care unit	2019-12-04	SP+RSV
214	刘桂芳	female	78		Children's intensive care unit	2019-12-04	HCOV
217	田若溪	female	3		Department of pediatrics	2019-12-06
224	王艺宁	female	1		Children's intensive care unit	2019-12-07	RSV
226	徐宥昕	female	1		Children's intensive care unit	2019-12-07	RSV
228	于梦溪	female	3		Department of pediatrics	2019-12-08
229	谭子汐	female	5month		Children's intensive care unit	2019-12-08
230	马菁汝	female	6		Children's intensive care unit	2019-12-08
231	孙靖淇	female	5month		Children's intensive care unit	2019-12-09	SP+RSV
232	王颜婼	female	4month		Children's intensive care unit	2019-12-09	SP+HI+RSV
235	马薇涵	female	3		Department of pediatrics	2019-12-10	SP+PIV+HI+RSV
241	毕晟怡	female	2		PICU	2020-01-01	SP+HI+IVB+季节性季节性季节性H3N2病毒N2N2病毒
243	李晴	female	1		PICU	2020-01-01	SP+HPMV
245	张雯婧	female	6month		Department of pediatrics	2020-01-02	SP+HI+IVB+季节性季节性季节性H3N2病毒N2N2病毒+MP
247	王鑫姿	female	1		PICU	2020-01-02	SP+IVB+季节性季节性季节性H3N2病毒N2N2病毒
249	韩雨潼	female	3		Department of pediatrics	2020-01-02	SP
250	王梓源	female	5		Department of pediatrics	2020-01-02	SP+HI+IVB+季节性季节性季节性H3N2病毒N2N2病毒+
251	韩岫珂	female	10month		Department of pediatrics	2020-01-03	SP
257	常梓棋	female	1		Department of pediatrics	2020-01-04	SP+RSV(弱阳性)
259	常梓萱	female	1		Department of pediatrics	2020-01-04	SP+RSV
264	毕昕婷	female	6		Department of pediatrics	2020-01-04	SP
265	王钰淑	female	12		Department of pediatrics	2020-01-05	IVB+季节性季节性季节性H3N2病毒N2N2病毒
273	蒋子岳	female	9		Department of pediatrics	2020-01-06	SP
277	王梓源	female	5		Department of pediatrics	2020-01-06	SP+IVB+
278	李昱萱	female	3		Department of pediatrics	2020-01-06	SP+IVB+季节性季节性季节性H3N2病毒N2N2病毒+HI
280	李秉谕	female	5		Department of pediatrics	2020-01-07	SP+HI+
281	曲若溪	female	3		Department of pediatrics	2020-01-07	SP+MP
282	马颢诺	female	1		Department of pediatrics	2020-01-07	SP+HI
284	杨惠馨	female	1		Department of pediatrics	2020-01-07	SP+IVB+季节性季节性季节性H3N2病毒N2N2病毒
286	石宏妍	female	3		Department of pediatrics	2020-01-08	SP+HI+RSV
288	石子禾	female	2		PICU	2020-01-09	SP+RSV
289	曲垚垚	female	5		PICU	2020-01-09	SP+HI
295	董雨桐	female	10		Department of pediatrics	2020-01-10	HRV+MP
298	常榕育	female	5		Department of pediatrics	2020-01-10	SP+HI+HCOV
303	田浠冉	female	2month		PICU	2020-01-11	MP+RSV
304	司悦萌	female	2		Department of pediatrics	2020-01-11	SP+HI+HPMV
305	王语杨	female	3		PICU	2020-01-11	SP+IVB+季节性季节性季节性H3N2病毒N2N2病毒+HI
306	张书雅	female	4		PICU	2020-01-11	SP+IVB+季节性季节性季节性H3N2病毒N2N2病毒
309	王淑雅	female	3		Department of pediatrics	2020-01-12	SP+HI
310	周牧瑶	female	2		Department of pediatrics	2020-01-12	SP+HI+IVA
311	王泓骁	female	11month		Department of pediatrics	2020-01-12	RSV
312	高佳柠	female	1		Department of pediatrics	2020-01-12	SP
319	宋雨桐	female	6		Department of pediatrics	2020-01-13	SP+IVA
322	傅馨瑶	female	3		PICU	2020-01-14	BOV
325	张佳颖	female	1		Department of pediatrics	2020-01-15	SP+MP+HRV
326	乔芊语	female	2		PICU	2020-01-15	SP+IVA
328	高睿熠	female	6month		Department of pediatrics	2020-01-16	SP
329	李康宁	female	3		Department of pediatrics	2020-01-16	SP+HI+HRV+HPMV
333	王一凡	female	6month		Department of pediatrics	2020-01-17	SP(弱阳性)+RSV(弱阳性)
335	闫以诺	female	3		Department of pediatrics	2020-01-17	SP+MP
336	耿溪阳	female	1		Department of pediatrics	2020-01-17	SP+IVA+HPMV
337	张艺馨	female	5		Department of pediatrics	2020-01-17	SP+MP+
340	李昱昕	female	7		Department of pediatrics	2020-01-17	SP+IVA
341	马小艺	female	1		Department of pediatrics	2020-01-18	BOV
345	赵芮萱	female	7		Department of pediatrics	2020-01-18	SP+HI+IVA
346	刘欣泽	female	1		Department of pediatrics	2020-01-18	SP
348	王雨溪	female	8month		Department of pediatrics	2020-01-19	SP+RSV
350	李羽熙	female	2		Department of pediatrics	2020-01-20	SP
351	杨紫墨	female	5		Department of pediatrics	2020-01-20	SP
354	王梦琪	female	3		Department of pediatrics	2020-01-21	SP+MP
357	王语妙	female	9		Department of pediatrics	2020-01-21	SP+MP
362	孟雨佳	female	1		PICU	2020-01-22	SP+IVB+季节性季节性季节性H3N2病毒N2N2病毒
367	刘思瑾	female	2month		Department of pediatrics	2020-01-22	Feminine character
368	宋启莹	female	4		Department of pediatrics	2020-01-23	SP
369	于锦然	female	9month		Department of pediatrics	2020-01-23	SP+MP
371	刘沐琪	female	1		Department of pediatrics	2020-01-23	SP+IVA
372	翟翊彤	female	2		Department of pediatrics	2020-01-23	SP+HPMV
374	张笑晨	female	10		Department of pediatrics	2020-01-23	SP+HI+
378	张钦妙雪	female	7		Department of pediatrics	2020-01-24	SP+HI+MP
381	李昕忆	female	3		Department of pediatrics	2020-01-24	SP+IVA
385	张艺扬	female	1		Department of pediatrics	2020-01-24	SP+HI+HRV
387	姜涵钰	female	3		Department of pediatrics	2020-01-25	SP+HI+HPMV
388	王一帆	female	1		PICU	2020-01-25	SP+HRV+HPMV
389	张悦晗	female	4		PICU	2020-01-25	SP+HI+HPMV
394	陈艺鑫	female	2month		Department of pediatrics	2020-01-26	SP（弱）
396	王煜壹	female	5month		Department of pediatrics	2020-01-26	Feminine character
397	王雨婷	female	3		Department of pediatrics	2020-01-26	SP
398	王溦然	female	3		Department of pediatrics	2020-01-27	RSV
399	陈芮兮	female	5month		Department of pediatrics	2020-01-27	HPMV
403	陈奕佳	female	1		Department of pediatrics	2020-01-28	HRV
405	程祈month	female	3		Department of pediatrics	2020-01-28	SP+HI
406	赵梓涵	female	3month		Department of pediatrics	2020-01-28	SP
407	孙涵玟	female	3		Department of pediatrics	2020-01-28	SP+HI+
408	李雨歌	female	10		Department of pediatrics	2020-01-28	SP+MP
412	高语溪	female	1		Department of pediatrics	2020-01-30	SP+IVA
413	聂靖希	female	5		Department of pediatrics	2020-01-30	SP+
415	王思涵	female	11month		Department of pediatrics	2020-01-30	SP
416	高锦怡	female	2month		PICU	2020-01-30	RSV
419	薛静好	female	1		Department of pediatrics	2020-01-30	SP+MP+HCOV
420	孙又熙	female	5		Department of pediatrics	2020-01-30	SP+HI+IVA
423	周恬妤	female	6month		PICU	2020-01-30	Feminine character
424	孙绮晗	female	10month		Department of pediatrics	2020-01-30	SP+HRV+RSV（弱）
428	程姿宁	female	9		Department of pediatrics	2020-01-31	SP+MP
434	齐芯怡	female	1		Department of pediatrics	2020-02-01	SP
437	窦荣文瑾	female	6		Department of pediatrics	2020-02-01	SP
438	马若瑶	female	1		Department of pediatrics	2020-02-01	Feminine character
439	张柯馨	female	8		Department of pediatrics	2020-02-01	MP
443	张淑颖	female	1		Department of pediatrics	2020-02-01	SP+IVA
444	刘筱婉	female	3month		Department of pediatrics	2020-02-02	RSV
446	冯梓舒	female	7month		Department of pediatrics	2020-02-02	SP
447	金允灿	female	1		Department of pediatrics	2020-02-02	SP+MP+RSV
448	孙可馨	female	1		Department of pediatrics	2020-02-02	SP+RSV
449	张day悦	female	7		Department of pediatrics	2020-02-02	SP
450	陈静茹	female	5		Department of pediatrics	2020-02-02	SP+MP
455	赵若伊	female	1		Department of pediatrics	2020-02-02	SP+IVA
456	鲍彦希	female	3month		Department of pediatrics	2020-02-02	SP+IVB+季节性季节性季节性H3N2病毒N2N2病毒
460	常鑫妍	female	2month		PICU	2020-02-02	SP+HI+RSV
461	韩牧辰	female	9		Department of pediatrics	2020-02-03	MP
462	高杨芸帆	female	14		Department of pediatrics	2020-02-03	HI+MP
466	冯梓萌	female	9month		Department of pediatrics	2020-02-03	SP
468	王沐瑶	female	8month		Department of pediatrics	2020-02-04	SP+HI+HPMV+PIV
469	王一茗	female	9month		Department of pediatrics	2020-02-04	SP+HI+HRV
470	孙栩畅	female	5month		Department of pediatrics	2020-02-04	RSV
471	王梦鑫	female	1		Department of pediatrics	2020-02-04	SP+
473	滕子妍	female	2		Department of pediatrics	2020-02-04	SP+HRV
475	田梓萌	female	3		Department of pediatrics	2020-02-07	SP+MP
477	侯欣怡	female	1		Department of pediatrics	2020-02-07	Feminine character
478	卢映溪	female	2		Department of pediatrics	2020-02-07	Feminine character
479	徐加佳	female	8month		Department of pediatrics	2020-02-07	SP
482	孙梓瑶	female	10		Department of pediatrics	2020-02-08	MP
485	宋思雨	female	10month		PICU	2020-02-08	SP+HI+衣原体
487	王佳怡	female	2		Department of pediatrics	2020-02-09	SP+HI
488	安梦晞	female	1		Department of pediatrics	2020-02-09	SP+RSV
489	张玥媱	female	2		Department of pediatrics	2020-02-09	SP+HI+
490	宫赫	female	10		Department of pediatrics	2020-02-10	SP
493	孙子梵	female	4month		Department of pediatrics	2020-02-10	SP
495	刘心瑶	female	3month		PICU	2020-02-11	SP
500	仇书慧	female	7		Department of pediatrics	2020-02-13	SP+HI（弱阳）+
501	李婉宁	female	8		Department of pediatrics	2020-02-13	SP+MP
503	付云朵	female	2		PICU	2020-02-13	SP
504	王曦瑶	female	3		Department of pediatrics	2020-02-14	SP+MP
505	梁梦格	female	5		Department of pediatrics	2020-02-14	SP+HI+
511	邢子琦	female	2month		Department of pediatrics	2020-02-16	Feminine character
512	韩欣怡	female	2		Department of pediatrics	2020-02-16	#NAME?
516	穆梓帆	female	2		Department of pediatrics	2020-02-17	SP+BOV
518	刘沐妍	female	1		Department of pediatrics	2020-02-18	SP
523	王梓鑫	female	1		Department of pediatrics	2020-02-19	SP
524	黄弋涵	female	8		Department of pediatrics	2020-02-21	SP+MP
525	张杨雨辰	female	5		Department of pediatrics	2020-02-22	SP+HCOV
526	孙筱涵	female	9month		Department of pediatrics	2020-02-22	SP+HI
529	丁奕爻	female	1month		PICU	2020-02-22	Feminine character
530	任可妍	female	7		PICU	2020-02-23	#NAME?
531	张泽瑾萱	female	3		Department of pediatrics	2020-02-23	SP+MP
532	唐子宜	female	7month		Department of pediatrics	2020-02-24	Feminine character
533	李姣姣之female	female	1month		Department of pediatrics	2020-02-24	Feminine character
535	邱梓夏	female	1		Department of pediatrics	2020-02-24	SP
538	张梓沫	female	1		Department of pediatrics	2020-02-25	SP
540	杨芊雨	female	1		Department of pediatrics	2020-02-26	SP
541	郭依然	female	3		Department of pediatrics	2020-02-26	SP+MP
543	王皓莹	female	2		Department of pediatrics	2020-02-27	SP+MP
546	李焓雅	female	8		Department of pediatrics	2020-02-29	SP
1039	高睿瑶	female	6month		Department of pediatrics	2020-12-02	SP+HRV
1040	崔竞予	female	4		Department of pediatrics	2020-12-03	SP
1042	韩星迪	female	3		Department of pediatrics	2020-12-04	SP+HI+RSV
1043	刘沐珊	female	2		Department of pediatrics	2020-12-07	SP+HRV
1049	张若谷	female	2		Department of pediatrics	2020-12-10	Feminine character
1053	岳依慧	female	9month		PICU	2020-12-14	SP+RSV
1054	尚雨诺	female	1		Department of pediatrics	2020-12-14	SP+
1057	郭璟璇	female	1		PICU	2020-12-17	SP
1060	姜丹阳	female	9		PICU	2020-12-19	SP+HI
1061	蔺奕如	female	4		PICU	2020-12-19	SP
1062	石舒扬	female	8		Department of pediatrics	2020-12-19	Feminine character
1063	韩灵硕	female	2		PICU	2020-12-22	RSV
1065	韩灵硕	female	2		Department of pediatrics	2020-12-22	Feminine character
1066	郑子涵	female	9month		Department of pediatrics	2020-12-23	SP
1068	高梦琪	female	2month		PICU	2020-12-24	SP+PIV+RSV
1070	宋姿谊	female	3		Department of pediatrics	2020-12-24	Feminine character
1071	宋姿谊	female	3		PICU	2020-12-25	SP
1072	崔翎皙	female	2		PICU	2020-12-25	SP+HPMV
1073	刘宸语	female	3		PICU	2020-12-25	SP+HRV
1076	胡芊蔚	female	1		Department of pediatrics	2020-12-27	SP+HI+RSV
1078	刘宸语	female	3		Department of pediatrics	2020-12-27	Feminine character
1086	聂麓潼	female	3		PICU	2021-01-04	SP+HPMV
1088	鹿馨予	female	5		Department of pediatrics	2021-01-05	SP+
1092	聂麓潼	female	3		Department of pediatrics	2021-01-05	Feminine character
1095	王俏斐	female	3		Department of pediatrics	2021-01-09	BOV+SP+HI
1097	徐紫煊	female	5		PICU	2021-01-11	SP+HI（弱阳）
1099	刘静汝	female	1		PICU	2021-01-11	RSV
1100	张昕冉	female	4month		Department of pediatrics	2021-01-12	BOV（弱阳）+SP+HPMV
1101	赵玥芊	female	2		PICU	2021-01-13	SP+RSV
1102	高语晗	female	12		Department of pediatrics	2021-01-13	BOV+SP+RSV
1104	祝梓萱	female	4month		Department of pediatrics	2021-01-13	HRV
1105	张书瑞	female	6		Department of pediatrics	2021-01-14	MP
1107	潘禹诺	female	2		PICU	2021-01-14	SP
1109	韩梓艺	female	2		Department of pediatrics	2021-01-16	SP
1112	白婧妍	female	3		Department of pediatrics	2021-01-17	SP+HPMV
1115	王思雨	female	2		Department of pediatrics	2021-01-18	HI+SP+RSV
1117	孙悦哲	female	3month		Department of pediatrics	2021-01-20	HRV+RSV
1120	张景轶	female	1		Department of pediatrics	2021-01-25	Feminine character
1124	孟昱彤	female	3		Department of pediatrics	2021-01-29	SP
1127	杨晓萌	female	1		Department of pediatrics	2021-02-01	SP
1129	刘芮溪	female	6		Department of pediatrics	2021-02-01	SP+HI
1130	王子蕾	female	1		Department of pediatrics	2021-02-01	SP
1132	石芊伊	female	19month		Department of pediatrics	2021-02-02	人肠道病毒
1141	王音棋	female	1		Department of pediatrics	2021-02-15	SP
1142	韩槿诗	female	1		Department of pediatrics	2021-02-15	SP
1143	王姿钧	female	2		Department of pediatrics	2021-02-18	SP
1145	沈芯瑶	female	6		Department of pediatrics	2021-02-19	HI+HCOV
1147	王艺嘉	female	1		Department of pediatrics	2021-02-20	Feminine character
1155	祝珂馨	female	1		Department of pediatrics	2021-02-25	SP
1157	窦艺菲	female	2		Department of pediatrics	2021-02-27	SP
2171	高语熹	female	5month	Throat swab	杏园Department of pediatrics	2021-12-01	SP+RSV
2173	徐宥沁	female	2year	Throat swab	Children's intensive care unit	2021-12-01	SP+HPMV+HI
2174	黄煊奕	female	10month	Throat swab	Children's intensive care unit	2021-12-01	xi+HRV+SP
2181	于浩冉	female	8year	Throat swab	Department of pediatrics	2021-12-02	HRV+CP
2182	高欣然	female	3year	Throat swab	Department of pediatrics	2021-12-02	HRV+SP+CP(弱）
2184	李甜希	female	3year	Throat swab	Department of pediatrics	2021-12-02	SP+RSV
2187	国文悦	female	8year	Throat swab	Department of pediatrics	2021-12-02	SP+PIV+IVA+CP
2191	王瑞汐	female	2month	Throat swab	Neonatology ward	2021-12-03	HRV+SP+HI
2194	马津铉	female	7year	Throat swab	Department of pediatrics	2021-12-03	SP+CP+HI
2196	李奕朵	female	1year	Throat swab	Department of pediatrics(家化)	2021-12-03	SP+CP
2200	高悦萌	female	1year	Throat swab	Children's intensive care unit	2021-12-03	SP
2202	孙若溪	female	7year	肺泡Lavage solution	Department of pediatrics	2021-12-04	SP+CP
2206	宋令焦	female	3year	Throat swab	Department of pediatrics	2021-12-04	SP+HI+RSV
2207	刘语卿	female	10year	Throat swab	Department of pediatrics	2021-12-04	CP
2208	刘子淇	female	5year	Throat swab	Department of pediatrics	2021-12-04	Feminine character
2209	赵若希	female	1month	Throat swab	Neonatology ward	2021-12-04	RSV
2211	高子彤	female	4year	Throat swab	杏园Department of pediatrics	2021-12-06	HRV+SP+IVA+CP
2212	罗雅惠	female	10year	Throat swab	杏园Department of pediatrics	2021-12-06	HRV+SP
2213	郭欣语	female	10year	Throat swab	杏园Department of pediatrics	2021-12-06	SP+HI
2214	孙从乔	female	2year	Throat swab	Children's intensive care unit	2021-12-06	HRV+SP+RSV
2218	宋雪佚	female	7year	Throat swab	Department of pediatrics	2021-12-06	CP
2220	李佳祺	female	12year	Throat swab	Department of pediatrics	2021-12-06	SP+HI
2221	汪芸冰	female	3year	Throat swab	Department of pediatrics	2021-12-06	xi
2222	李芊羽	female	7year	Throat swab	Department of pediatrics	2021-12-06	SP+IVA
2223	罗文俏	female	5year	Throat swab	Children's intensive care unit	2021-12-06	HRV+HI
2224	陈菲菲之female	female	2month	Throat swab	Neonatology ward	2021-12-06	SP+RSV
2225	徐影欣	female	3year	Throat swab	Children's intensive care unit	2021-12-06	SP+RSV
2228	刘宇妍	female	2year	Throat swab	Department of pediatrics	2021-12-06	SP
2229	田宜禾	female	8year	Throat swab	Department of pediatrics	2021-12-06	SP+CP+HI
2231	王曼倪	female	9year	Throat swab	Department of pediatrics	2021-12-06	SP+CP+HI
2238	孙妍熙	female	8year	Throat swab	Department of pediatrics	2021-12-06	SP+CP
2239	张艺潇	female	8year	Throat swab	Department of pediatrics	2021-12-07	CP
2242	张鈺笛	female	9year		Department of pediatrics	2021-12-07	Feminine character
2244	郑佳欣	female	8year	Throat swab	Department of pediatrics	2021-12-07	HPMV
2249	王琪涵	female	8year	Throat swab	Department of pediatrics	2021-12-07	SP+CP+HI
2254	李若溪	female	2year	Throat swab	Department of pediatrics	2021-12-07	Feminine character
2258	边子瑜	female	8year	Throat swab	Department of pediatrics	2021-12-08	IVA+CP+SP
2262	李卓琳	female	5month	Throat swab	Department of pediatrics(家化)	2021-12-08	SP+CP
2265	陆莞心	female	6year	Throat swab	Department of pediatrics	2021-12-08	BOV+CP
2268	李翰卿	female	8month	Throat swab	Department of pediatrics	2021-12-08	SP+HI
2269	任克平	female	5year	Throat swab	Department of pediatrics	2021-12-08	HRV+SP
2270	张馨予	female	3year	Throat swab	Department of pediatrics	2021-12-08	HRV+SP+HPMV
2272	魏羽晰	female	14year	Throat swab	Department of pediatrics	2021-12-09	HRV+SP
2274	郑晴month	female	4year	Throat swab	Department of pediatrics	2021-12-09	SP+CP
2277	吕昕兒	female	8year	Throat swab	Department of pediatrics	2021-12-09	SP
2279	马祎灿	female	5year	Throat swab	Department of pediatrics	2021-12-09	SP+CP
2284	张海娇	female	7year	Throat swab	Children's intensive care unit	2021-12-09	SP+CP
2285	何欣睿	female	6year	Throat swab	Children's intensive care unit	2021-12-09	SP
2286	丁芮琪	female	29day	Throat swab	Neonatology ward	2021-12-10	Feminine character
2287	刘家瑞	female	10year	Throat swab	杏园Department of pediatrics	2021-12-10	SP+CP
2288	郑好好	female	6year	Throat swab	Department of pediatrics(家化)	2021-12-10	SP
2291	王璐阳	female	9year	Throat swab	Department of pediatrics	2021-12-10	SP+CP
2292	王玥羲	female	10year	Throat swab	Department of pediatrics(家化)	2021-12-10	SP
2293	闫雯溪	female	8year	肺泡Lavage solution	Department of pediatrics	2021-12-11	CP
2294	王洛溪	female	7month	Throat swab	Department of pediatrics	2021-12-11	SP
2295	盛泺羽	female	3year	Throat swab	Department of pediatrics	2021-12-11	BOV+SP+HI
2296	宋鑫冉	female	7year	Throat swab	Department of pediatrics	2021-12-11	SP+CP
2301	韩若溪	female	3year	Throat swab	Department of pediatrics	2021-12-11	SP+HI
2302	赵怡柠	female	25day	Throat swab	Neonatology ward	2021-12-13	SP+RSV(+Feminine character)
2306	史思韵	female	1year	Throat swab	Department of pediatrics	2021-12-13	HRV+SP
2307	王奕杰	female	10year	Throat swab	Department of pediatrics	2021-12-13	Feminine character
2311	吕浩嘉	female	10year	Throat swab	Department of pediatrics	2021-12-13	HRV+SP+CP
2312	朱静姝	female	1year	Throat swab	Department of pediatrics	2021-12-13	SP+RSV
2315	王琳赫	female	5year	Throat swab	Children's intensive care unit	2021-12-13	SP+PIV+IVA+HI
2316	郭影影之female	female	19day	Throat swab	Neonatology ward	2021-12-13	RSV
2318	屈诗迪	female	7year	Throat swab	Department of pediatrics(家化)	2021-12-13	SP+CP+HI
2320	段玉彤	female	4year	Throat swab	Department of pediatrics	2021-12-13	SP+CP
2322	高诗柠	female	12month	Throat swab	Department of pediatrics	2021-12-13	SP+IVA+HI
2323	李思萱	female	8year	肺泡Lavage solution	Department of pediatrics	2021-12-13	CP
2324	钟文轩	female	1year	Throat swab	Children's intensive care unit	2021-12-13	SP+PIV
2325	高宏飞之female	female	23day	Throat swab	Neonatology ward	2021-12-14	Feminine character
2329	朱梓萱	female	6year	Throat swab	Department of pediatrics	2021-12-14	xi+SP+HPMV+HI
2330	唐金钰	female	7year	Throat swab	Department of pediatrics	2021-12-14	SP+CP
2331	丁思远	female	7year	Throat swab	Department of pediatrics	2021-12-14	SP+CP
2332	李湘伊	female	5year	Throat swab	Department of pediatrics	2021-12-14	SP+HPMV+CP+HI
2335	吕思淼	female	5month	Throat swab	Neonatology ward科门诊	2021-12-14	HRV+HI
2336	王奕杰	female	10year		Department of pediatrics	2021-12-15	Feminine character
2337	杨正宇	female	4year	Throat swab	Department of pediatrics	2021-12-15	SP
2339	张婧瑶	female	3year	Throat swab	Department of pediatrics(家化)	2021-12-15	SP+CP
2341	杨丹贻	female	2year	Throat swab	Department of pediatrics	2021-12-15	HRV+SP+HI
2345	孙一诺	female	3month	Throat swab	Department of pediatrics	2021-12-15	HRV+SP
2347	宋晓暖	female	2year	Throat swab	Department of pediatrics(家化)	2021-12-15	SP+PIV+CP
2350	秦琬婷	female	8year	Throat swab	Department of pediatrics	2021-12-15	SP
2352	肖俊彤	female	5year	Throat swab	Children's intensive care unit	2021-12-15	Feminine character
2353	吴子玥	female	1year	Throat swab	Children's intensive care unit	2021-12-15	SP
2354	苏亭菡	female	6year	Throat swab	Children's intensive care unit	2021-12-15	SP+CP+HI
2355	张婧伊	female	12year	Throat swab	Department of pediatrics	2021-12-15	SP
2357	蔡雨佳	female	3year	Throat swab	Department of pediatrics	2021-12-16	SP+HPMV+HI
2358	王潆梓	female	4year	Throat swab	Department of pediatrics	2021-12-16	SP+CP
2359	徐汐	female	2year	Throat swab	Department of pediatrics(家化)	2021-12-16	SP+HI
2360	韩景瑶	female	1year	Throat swab	Children's intensive care unit	2021-12-16	BOV+HRV
2363	成昕格	female	7year	Throat swab	杏园Department of pediatrics	2021-12-17	HRV+SP
2367	张茗瑜	female	5year	Throat swab	Department of pediatrics	2021-12-17	SP+HI
2369	赵慕杨	female	4month	Throat swab	Department of pediatrics	2021-12-17	Feminine character
2371	刘艺烔	female	11month	Throat swab	Department of pediatrics	2021-12-17	SP
2373	张艺锦	female	3year	Throat swab	Department of pediatrics	2021-12-17	SP+IVA
2375	刘东宸	female	7year	Throat swab	Department of pediatrics	2021-12-17	SP+CP+HI
2376	高睿晗	female	6year	Throat swab	Department of pediatrics	2021-12-17	SP+CP
2378	刘书丹	female	2year	Throat swab	Children's intensive care unit	2021-12-17	HI+RSV
2380	张智涵	female	3year	Throat swab	Children's intensive care unit	2021-12-18	SP+BOV
2382	朱芯沂	female	4year	Throat swab	Department of pediatrics	2021-12-18	SP+HPMV+xi
2383	张锦妍	female	2year	Throat swab	Department of pediatrics	2021-12-18	HRV+SP+PIV+CP
2385	司亦暖	female	8month	Throat swab	Department of pediatrics	2021-12-18	SP+HI+RSV
2391	张潆文	female	4year	Throat swab	Department of pediatrics	2021-12-18	HRV+SP+CP+xi
2395	张诚芮	female	10month	Throat swab	Department of pediatrics	2021-12-20	SP+HI+RSV
2399	孙若湉	female	7year	Throat swab	Children's intensive care unit	2021-12-20	SP+IVA+HI
2402	马乐瑶	female	2year	Throat swab	Children's intensive care unit	2021-12-20	RSV
2404	何恩琪	female	1year	Throat swab	Children's intensive care unit	2021-12-20	SP+HI
2407	李佳颖	female	1year	Throat swab	Department of pediatrics	2021-12-20	HPMV
2408	崔齐格	female	6year	Throat swab	Department of pediatrics	2021-12-20	SP+IVA
2409	常乐潼	female	4month	Throat swab	Department of pediatrics(家化)	2021-12-20	SP(+Feminine character)+RSV
2412	王梓昕	female	1month	Throat swab	Department of pediatrics	2021-12-20	RSV
2414	马佳怡	female	5year	Throat swab	Children's intensive care unit	2021-12-21	SP
2415	吕昭睿	female	10year	Throat swab	Children's intensive care unit	2021-12-21	Feminine character
2418	孙若湉	female	7year		Department of pediatrics	2021-12-21	Feminine character
2421	王瑞晨	female	10year	Throat swab	Department of pediatrics	2021-12-21	HRV
2422	朱砚青	female	4year	Throat swab	Department of pediatrics	2021-12-21	SP+CP+HI
2423	陈馨逸	female	4year	Throat swab	Department of pediatrics	2021-12-21	HRV+SP+HI
2426	张馨一	female	6year	Throat swab	Department of pediatrics	2021-12-21	SP
2432	刘恬畅	female	2year	Throat swab	Department of pediatrics	2021-12-22	SP+IVA
2433	杜明格	female	4year	Throat swab	Department of pediatrics	2021-12-22	SP+IVA+CP
2434	薛涵潇	female	4year	Throat swab	Department of pediatrics	2021-12-22	HI
2435	陈微茵	female	6year	Throat swab	Department of pediatrics	2021-12-22	SP+CP+HI
2436	孙孜伊	female	5year	Throat swab	Department of pediatrics(家化)	2021-12-22	Feminine character
2437	王梓颖	female	7year	Throat swab	Department of pediatrics	2021-12-22	SP
2439	杨丞睿	female	1year	Throat swab	Department of pediatrics	2021-12-22	SP+PIV
2441	单圆双	female	10year	Throat swab	Department of pediatrics	2021-12-22	SP+CP
2442	李沐凡	female	4year	Throat swab	Children's intensive care unit	2021-12-22	HRV+SP
2444	单晓瑜	female	7year		Department of pediatrics	2021-12-23	Feminine character
2445	胡子轩	female	4year	Throat swab	杏园Department of pediatrics	2021-12-23	IVA(+Feminine character)
2446	汪红日	female	5year	Throat swab	Children's intensive care unit	2021-12-23	Feminine character
2449	伊书冉	female	7year	Throat swab	Department of pediatrics	2021-12-23	SP+CP+HI
2450	陈静宜	female	6year	Throat swab	Department of pediatrics	2021-12-23	SP
2452	徐景姝	female	1year	Throat swab	Department of pediatrics	2021-12-23	SP+RSV(+Feminine character)
2453	刘沐格	female	3month	Throat swab	Department of pediatrics(家化)	2021-12-23	Feminine character
2456	李沐凡	female	4year		Department of pediatrics	2021-12-24	Feminine character
2458	朱锦汐	female	7year	Throat swab	Department of pediatrics	2021-12-24	SP+IVA
2460	盛梓瑶	female	4year	Throat swab	Department of pediatrics	2021-12-24	SP+HPMV+HI
2461	董雨薇	female	4year	Throat swab	Department of pediatrics	2021-12-24	HRV+SP+HI
2465	史昀禄	female	2year	Throat swab	Children's intensive care unit	2021-12-25	SP+HI+RSV
2467	韩亦暖	female	3year	Throat swab	Department of pediatrics	2021-12-25	CP
2468	郭小弥	female	3year	Throat swab	Department of pediatrics(家化)	2021-12-25	HRV+SP
2469	崔瑞妍	female	4year	Throat swab	Department of pediatrics	2021-12-25	SP+HPMV+HI
2470	袁欣渺	female	3month	Throat swab	Children's intensive care unit	2021-12-27	HRV+SP+RSV
2471	潘芯蕊	female	6year	Throat swab	Department of pediatrics	2021-12-27	SP+IVA
2472	李珈伊	female	8month	Throat swab	Department of pediatrics	2021-12-27	SP+IVA
2475	朱笑辰	female	9year	Throat swab	Department of pediatrics	2021-12-27	SP+CP
2476	郇乐乐	female	8year	Throat swab	Department of pediatrics	2021-12-27	SP+CP+HI
2482	崔一伊	female	1year	Throat swab	Department of pediatrics(家化)	2021-12-27	Feminine character
2485	窦心悦	female	3month	Throat swab	杏园Department of pediatrics	2021-12-27	SP
2486	宋佳晞	female	1year	Throat swab	杏园Department of pediatrics	2021-12-27	SP
2487	王雨鑫	female	3year	Throat swab	杏园Department of pediatrics	2021-12-27	SP
2488	孙熙钥	female	6month	Throat swab	Children's intensive care unit	2021-12-27	SP+HI+HCOV
2493	李婉菲	female	7year	Throat swab	Department of pediatrics	2021-12-27	SP+PIV+IVA
2494	孙雨桐	female	3year	Throat swab	Department of pediatrics	2021-12-27	SP
2495	孙艺冉	female	2year	Throat swab	Department of pediatrics	2021-12-27	SP+PIV+IVA+HI
2497	孙宁析	female	11month	Throat swab	Department of pediatrics	2021-12-27	HRV+SP+CP
2498	张琳熙	female	3month	Throat swab	Department of pediatrics	2021-12-27	HRV+SP+RSV
2501	张欣颐	female	6year	Throat swab	Department of pediatrics	2021-12-27	SP+IVA+HI
2503	张恩贝	female	27day	Throat swab	Neonatology ward	2021-12-28	SP
2506	张桐嫣	female	1year	Throat swab	Department of pediatrics	2021-12-28	SP+IVA+RSV
2507	张圣依	female	3year	Throat swab	Department of pediatrics	2021-12-28	SP+IVA+HI
2508	邢清妍	female	3year	Throat swab	Department of pediatrics	2021-12-28	SP+HPMV+HI
2510	寇珂寒	female	3year	Throat swab	Department of pediatrics	2021-12-28	SP+PIV+IVA+HI
2511	王宥米	female	1month	Throat swab	Children's intensive care unit	2021-12-28	Feminine character
2520	周彩丹之female	female	16day	Throat swab	Neonatology ward	2021-12-29	Feminine character
2522	董佳妍	female	8year	Throat swab	Children's intensive care unit	2021-12-29	Feminine character
2523	雷秀玲之female	female	28day	Throat swab	Neonatology ward	2021-12-30	Feminine character
2524	冯诗雯	female	4year	Throat swab	Department of pediatrics	2021-12-30	SP+CP
2528	薛明薇	female	4year	Throat swab	Department of pediatrics	2021-12-30	SP+HI
2529	韩诗悦	female	2year	Throat swab	Department of pediatrics	2021-12-30	SP+HI
2531	付宝荣	female	1year	Throat swab	Children's intensive care unit	2021-12-30	SP
2535	张钰晴	female	8year	Throat swab	Department of pediatrics	2021-12-31	SP+IVA
2539	王祎萌	female	6year	Throat swab	Department of pediatrics	2021-12-31	HI
2542	康佳琪	female	4year	Throat swab	Department of pediatrics	2021-12-31	SP+CP+IVA
2543	孙宁芃	female	1year	Throat swab	Department of pediatrics(家化)	2021-12-31	SP+HPMV
2545	路琳琛	female	3year	Throat swab	Department of pediatrics	2021-12-31	HI+BOV(+Feminine character)
2546	李赫琳	female	4year	Throat swab	Department of pediatrics	2021-12-31	CP
2547	范睿心	female	6year	Throat swab	Department of pediatrics	2021-12-31	SP+HPMV
2552	李翔宇之female	female	1month	Throat swab	Neonatology ward	2022-01-02	SP+RSV
2556	王紫涵	female	3year	Throat swab	Department of pediatrics	2022-01-02	SP+HPMV+HI
2558	邹亦菲	female	11month	Throat swab	Department of pediatrics	2022-01-02	SP
2559	王昱涵	female	3year	Throat swab	Department of pediatrics	2022-01-02	SP+HPMV+HI
2560	赵鑫悦	female	9year	Throat swab	Department of pediatrics	2022-01-02	Feminine character
2564	关诗羽	female	1year	Throat swab	Department of pediatrics	2022-01-02	SP
2568	史笑宇	female	1year	Throat swab	Children's intensive care unit	2022-01-02	SP
2572	张艺婷	female	4year	Throat swab	Department of pediatrics	2022-01-02	SP
2574	韩佳辰	female	4year	Throat swab	Department of pediatrics	2022-01-02	SP+IVA
2575	赵贻然	female	4year	Throat swab	Department of pediatrics	2022-01-02	SP+HPMV+HI
2576	朱若溪	female	4year	Throat swab	Department of pediatrics	2022-01-02	SP+HPMV+HI
2577	李含章	female	2year	Throat swab	Department of pediatrics	2022-01-02	RSV
2579	徐洛微	female	5year	Throat swab	Children's intensive care unit	2022-01-04	SP+IVA
2580	史笑宇	female	16month		Department of pediatrics	2022-01-04	Feminine character
2582	姬樱溪	female	3year	Throat swab	Department of pediatrics	2022-01-04	SP+HI+RSV
2586	牟思媛	female	6year	Throat swab	Department of pediatrics	2022-01-04	IVA+HI
2587	丰堇汐	female	1year	Throat swab	Department of pediatrics	2022-01-04	SP+CP
2590	卜若瑾	female	12year	Throat swab	Department of pediatrics	2022-01-04	Feminine character
2591	严沐晴	female	4month	Throat swab	Department of pediatrics	2022-01-04	IVA
2594	公苏瑶	female	2month	Throat swab	Neonatology ward	2022-01-04	Feminine character
2601	殷怡彤	female	1year	Throat swab	Department of pediatrics	2022-01-04	SP+HI+HPMV(+Feminine character)
2602	王一如	female	7year	Throat swab	Children's intensive care unit	2022-01-04	HPMV+HI
2604	刘茗菲	female	8month	Throat swab	Children's intensive care unit	2022-01-04	SP+PIV+HI+RSV
2609	曹雪茹	female	4year	Throat swab	Department of pediatrics	2022-01-05	SP+CP
2610	沙钰璇	female	7year	Throat swab	Department of pediatrics	2022-01-05	SP+IVA+HI
2611	王滢然	female	4year	Throat swab	Department of pediatrics	2022-01-05	SP
2612	苗敬涵	female	9year	Throat swab	Department of pediatrics	2022-01-05	SP+IVA+HI
2616	朱惜瑶	female	4year	Throat swab	杏园Department of pediatrics	2022-01-06	SP+HPMV
2617	闫荧雪	female	7year	Throat swab	Department of pediatrics	2022-01-06	SP+IVA+CP
2623	郑雯兮	female	2year	Throat swab	Department of pediatrics	2022-01-06	SP+IVA
2624	胡雯萱	female	4year	Throat swab	Department of pediatrics	2022-01-06	SP+CP
2626	张赢心	female	1year	Throat swab	Department of pediatrics(家化)	2022-01-06	SP
2630	郭婧瑶	female	1year	Throat swab	Department of pediatrics	2022-01-07	RSV+SP
2632	侯依煊	female	21month		Department of pediatrics	2022-01-07	EV
2633	杜伊涵	female	6year	Throat swab	Department of pediatrics	2022-01-07	SP+CP
2636	司清怡	female	2year	Throat swab	Department of pediatrics	2022-01-07	xi+SP+IVA
2640	傅艺涵	female	3year	Throat swab	Department of pediatrics	2022-01-07	SP
2641	吕芸晓	female	4year	Throat swab	Department of pediatrics	2022-01-07	SP+HPMV+IVA+HI
2643	刘雨潼	female	10month	Throat swab	Department of pediatrics	2022-01-07	SP
2646	胡馨悦	female	6year	Throat swab	Department of pediatrics	2022-01-08	SP
2651	张思祺	female	9year	Throat swab	杏园Department of pediatrics	2022-01-10	SP
2652	刘骞文	female	4year	Throat swab	杏园Department of pediatrics	2022-01-10	SP
2653	张思雯	female	4year	Throat swab	杏园Department of pediatrics	2022-01-10	SP
2654	宋焕晨	female	6year	Throat swab	杏园Department of pediatrics	2022-01-10	Feminine character
2655	张祥英之female	female	24day	Throat swab	Neonatology ward	2022-01-10	HRV+RSV
2657	秦语聪	female	4year	Throat swab	Department of pediatrics	2022-01-10	xi+HRV+SP
2659	王梓萌	female	1year	Throat swab	Department of pediatrics	2022-01-10	SP+IVA+HI+RSV+PIV
2662	苗钰涵	female	1year	Throat swab	Department of pediatrics	2022-01-10	Feminine character
2663	于金鑫	female	7year	Throat swab	Department of pediatrics	2022-01-10	SP+CP
2666	田佳鑫	female	9year	Throat swab	Department of pediatrics	2022-01-10	SP+PIV+IVA+CP
2668	张潆文	female	4year	Throat swab	Department of pediatrics	2022-01-10	SP+CP(+Feminine character)
2671	刘奕可	female	1year	Throat swab	Department of pediatrics	2022-01-10	SP
2672	战丽雅	female	5year	Throat swab	Department of pediatrics	2022-01-10	SP
2673	郑依琳	female	6year	Throat swab	Department of pediatrics	2022-01-10	SP+IVA
2677	郭琬容	female	5year	Throat swab	Department of pediatrics	2022-01-10	CP+HI
2682	徐婉盈	female	3year	Throat swab	Department of pediatrics	2022-01-10	SP+PIV+IVA+HI
2683	花煜柠	female	12month	Throat swab	Children's intensive care unit	2022-01-10	SP+PIV+IVA+HI+RSV
2686	刘诗然	female	5year	Throat swab	Department of pediatrics(家化)	2022-01-11	SP
2687	赵烜鹤	female	3year	Throat swab	Department of pediatrics	2022-01-11	SP
2688	刘沐珊	female	3year	Throat swab	Department of pediatrics	2022-01-11	SP+HPMV(+Feminine character)
2690	胡羽彤	female	9month	Throat swab	Department of pediatrics(家化)	2022-01-11	SP(+Feminine character)+HI+RSV
2691	陈梓熙	female	3month	Throat swab	Department of pediatrics	2022-01-11	PIV
2694	高慕格	female	2year	Throat swab	Department of pediatrics	2022-01-11	SP+RSV
2695	张清茹	female	4month	Throat swab	Department of pediatrics	2022-01-11	Feminine character
2696	张歆朵	female	2year	Throat swab	Department of pediatrics	2022-01-11	SP
2698	张馨悦	female	2year	Throat swab	Department of pediatrics	2022-01-11	SP+RSV
2701	张若素	female	8year	Throat swab	Children's intensive care unit	2022-01-11	SP+IVA+PIV(+Feminine character)
2705	公苏瑶	female	2month	Throat swab	Neonatology ward	2022-01-11	Feminine character
2707	袁可润	female	6year	Throat swab	Department of pediatrics	2022-01-12	SP+CP
2709	路启晨	female	1year	Throat swab	Department of pediatrics	2022-01-12	SP+PIV
2711	邱资淇	female	2year	Throat swab	Department of pediatrics	2022-01-12	SP+HI+RSV
2714	张钰彤	female	2year	Throat swab	Children's intensive care unit	2022-01-13	SP
2715	邱沐白	female	5year	Throat swab	Children's intensive care unit	2022-01-13	SP+HPMV
2717	王琮涵	female	6year	Throat swab	Department of pediatrics	2022-01-13	SP+IVA
2723	吴紫萱	female	1year	Throat swab	Department of pediatrics	2022-01-13	SP+RSV
2724	张钰彤	female	2year		Department of pediatrics	2022-01-14	Feminine character
2726	张诗潼	female	2year	Throat swab	Department of pediatrics	2022-01-14	SP
2727	王镱霏	female	7year	Throat swab	Department of pediatrics	2022-01-14	Feminine character
2728	王文琪	female	3year	Throat swab	Department of pediatrics	2022-01-14	SP+HPMV+HI
2730	刘佳萱	female	1year	Throat swab	Children's intensive care unit	2022-01-14	SP+HCOV
2731	王歆雅	female	4year	Throat swab	Department of pediatrics	2022-01-14	SP+IVA+HI
2732	王紫懿	female	3year	Throat swab	Department of pediatrics	2022-01-14	SP
2733	李怀瑾	female	2month	Throat swab	Children's intensive care unit	2022-01-14	SP
2735	张竞冉	female	4year	Throat swab	杏园Department of pediatrics	2022-01-15	Feminine character
2738	邱梓夏	female	3year	Throat swab	Department of pediatrics	2022-01-15	SP
2740	张心格	female	6month	Throat swab	Department of pediatrics	2022-01-15	SP+IVA
2741	赵丹翊	female	6month	Throat swab	Department of pediatrics	2022-01-15	SP+HI
2744	李嘉欣	female	4year	Throat swab	Department of pediatrics	2022-01-15	SP+HPMV+IVA
2747	张宸溪	female	4year	Throat swab	Department of pediatrics	2022-01-15	SP+HPMV
2750	胡卓尔	female	3year	Throat swab	Children's intensive care unit	2022-01-17	Feminine character
2752	刘佳萱	female	12month		Department of pediatrics	2022-01-17	Feminine character
2754	王艺宁	female	3year	Throat swab	Department of pediatrics	2022-01-17	SP
2756	王艺潼	female	3year	Throat swab	Department of pediatrics	2022-01-17	xi+CP
2757	贾静涵	female	1year	Throat swab	Department of pediatrics	2022-01-17	SP+HI+RSV
2760	王艺霖	female	4month	Throat swab	Department of pediatrics	2022-01-17	SP+HPMV
2761	孟熙雯	female	5year	Throat swab	Department of pediatrics	2022-01-17	SP+CP
2762	朱芮昕	female	2month	Throat swab	Department of pediatrics	2022-01-17	RSV
2763	张艺栩	female	5year	Throat swab	Department of pediatrics	2022-01-17	SP+HI
2764	朱珊霆	female	1year	Throat swab	Department of pediatrics	2022-01-17	xi+SP
2765	韩雪瑶	female	6year	Throat swab	Department of pediatrics	2022-01-17	SP+CP+HI
2766	赵许嘉琪	female	1year	Throat swab	Children's intensive care unit	2022-01-17	SP
2769	程晚宁	female	3month		Department of pediatrics	2022-01-17	Feminine character
2770	王梦昕	female	2month	Throat swab	Department of pediatrics(家化)	2022-01-17	SP+HPMV+HI
2772	崔蓝兮	female	11month	Throat swab	Department of pediatrics(家化)	2022-01-17	SP+HI+RSV
2773	芦琳茵	female	2year	Throat swab	Department of pediatrics	2022-01-17	SP
2777	陈亚冉	female	7year	Throat swab	Department of pediatrics	2022-01-17	SP
2779	孙沫晗	female	11month	Throat swab	Department of pediatrics	2022-01-17	SP+HPMV
2781	岳子烁	female	1month	Throat swab	Children's intensive care unit	2022-01-18	SP
2782	赵许嘉琪	female	16month		Department of pediatrics	2022-01-18	Feminine character
2783	石瑾宁	female	1year	Throat swab	Department of pediatrics(家化)	2022-01-18	xi+SP
2785	毕玉小佳	female	5year	Throat swab	Department of pediatrics	2022-01-18	HPMV
2788	贺语晴	female	6year	Throat swab	Department of pediatrics	2022-01-18	SP+HI
2791	孙语羲	female	4year	Throat swab	Department of pediatrics	2022-01-18	SP
2802	杨妙歌	female	4year	Throat swab	Department of pediatrics	2022-01-19	SP
2807	王梦晞	female	5year	Throat swab	Department of pediatrics	2022-01-20	SP+IVA+HI
2809	邹雨铭	female	3year	Throat swab	Department of pediatrics	2022-01-20	HRV+SP+HI
2814	李泓梦	female	5month	Throat swab	Department of pediatrics(家化)	2022-01-20	HRV+SP
2817	杨昕语	female	5year	Throat swab	Department of pediatrics	2022-01-20	HRV+SP+HI
2818	岳子烁	female	1month		Department of pediatrics	2022-01-21	Feminine character
2821	张茗汐	female	4year	Throat swab	Department of pediatrics	2022-01-21	HI
2822	李墨萱	female	4year	Throat swab	Department of pediatrics	2022-01-21	SP
2823	崔艺涵	female	4year	Throat swab	Department of pediatrics	2022-01-21	SP+HPMV
2824	张柏涵	female	3year	Throat swab	Department of pediatrics	2022-01-21	SP
2825	宋雨恩	female	1year	Throat swab	Department of pediatrics	2022-01-21	SP+HCOV
2827	沙金诺	female	7year	Throat swab	Department of pediatrics(家化)	2022-01-21	SP+HI
2829	王妙童	female	2year	Throat swab	Department of pediatrics	2022-01-21	SP+PIV+IVA
2830	韩雨馨	female	1year	Throat swab	Department of pediatrics	2022-01-21	SP+HPMV+IVA+HI
2831	路雅乔	female	6month	Throat swab	Department of pediatrics	2022-01-21	SP+IVA
2838	沙金诺	female	7year		Department of pediatrics	2022-01-23	Feminine character
2839	张妤涵	female	1year	Throat swab	杏园Department of pediatrics	2022-01-23	SP+PIV+IVA
2840	韩奕萱	female	3year	Throat swab	杏园Department of pediatrics	2022-01-23	SP+HPMV+HI
2844	李昕蔚	female	4year	Throat swab	Department of pediatrics	2022-01-23	SP+PIV+IVA
2846	张韵珂	female	7month	Throat swab	Department of pediatrics	2022-01-23	SP+RSV
2849	边羽晨	female	4year	Throat swab	Department of pediatrics	2022-01-23	SP+HPMV
2850	段舜馨	female	3year	Throat swab	Department of pediatrics	2022-01-23	Feminine character
2853	孙绪涵	female	2year	Throat swab	Department of pediatrics	2022-01-23	HRV
2855	郝云瑶	female	3year	Throat swab	Department of pediatrics	2022-01-23	SP+HPMV
2861	石凌溪	female	1year	Throat swab	Department of pediatrics	2022-01-23	SP
2864	周芸朵	female	1year	Throat swab	Department of pediatrics	2022-01-23	Feminine character
2865	韩宜君	female	6month	Throat swab	杏园Department of pediatrics	2022-01-25	HPMV
2870	谭筱彤	female	6year	Throat swab	Department of pediatrics	2022-01-24	SP+CP
2871	孙筱雅	female	9year	Throat swab	Department of pediatrics	2022-01-24	SP+CP+HI
2873	王芃嘉	female	3year	Throat swab	Department of pediatrics	2022-01-24	BOV+SP+HI
2874	孟祥钰	female	7year	Throat swab	Department of pediatrics	2022-01-24	SP
2876	薄青阳	female	2year	Throat swab	Department of pediatrics	2022-01-24	SP+PIV+IVA
2877	孟子珊	female	1year	Throat swab	Department of pediatrics	2022-01-24	SP
2879	程博雅	female	2year	Throat swab	Department of pediatrics	2022-01-24	HRV(+Feminine character)
2881	毕芸熙	female	8year	Throat swab	Department of pediatrics	2022-01-24	Feminine character
2886	孙嘉昕	female	7year	Throat swab	Children's intensive care unit	2022-01-24	Feminine character
2888	孙昕蕊	female	10month	Throat swab	Department of pediatrics	2022-01-25	SP+RSV(+Feminine character)
2889	周煜嫣然	female	3year	Throat swab	Department of pediatrics	2022-01-25	SP+HPMV+HI
2892	颜墨溪	female	5month	Throat swab	Children's intensive care unit	2022-01-25	SP+HPMV+HI
2893	赵悠冉	female	1year	Throat swab	Department of pediatrics	2022-01-25	SP+PIV+IVA
2894	翟晨熹	female	1year	Throat swab	Department of pediatrics	2022-01-26	SP
2895	韩知微	female	1year	Throat swab	Department of pediatrics	2022-01-26	Feminine character
2898	解昕格	female	2month	Throat swab	Department of pediatrics	2022-01-26	SP+RSV
2900	翟慕萱	female	6year	Throat swab	Department of pediatrics	2022-01-26	SP+HI
2903	王宥米	female	2month	Throat swab	Children's intensive care unit	2022-01-26	RSV(+Feminine character)
2909	李昀霏	female	5year	Throat swab	Department of pediatrics	2022-01-27	SP+HI
2914	杨舒雅	female	4year	Throat swab	Department of pediatrics	2022-01-27	SP+HI
2915	王奕茹	female	1month	Throat swab	Neonatology ward	2022-01-27	衣原体
2925	张方晴	female	2year	Throat swab	Department of pediatrics	2022-01-28	SP+PIV
2926	陈佑嘉	female	11month	Throat swab	Children's intensive care unit	2022-01-28	SP+PIV+RSV
2931	王晨妤	female	2month	Throat swab	Neonatology ward	2022-01-29	SP+RSV
2932	赵丹翊	female	6month	Throat swab	Department of pediatrics	2022-01-29	HPMV+HI
2933	刘亦佳	female	5month	Throat swab	Department of pediatrics	2022-01-29	SP
2936	国month涵	female	11year	Throat swab	Department of pediatrics	2022-01-29	SP
2938	何奕佳	female	6month	Throat swab	Department of pediatrics	2022-01-29	SP+HI(+Feminine character)
2939	杨紫琼	female	9month	Throat swab	Department of pediatrics	2022-01-29	SP+IVA
2940	沙意柠	female	4year	Throat swab	Department of pediatrics(家化)	2022-01-29	xi+HI
2944	陆初夏	female	8month	Throat swab	Department of pediatrics(家化)	2022-01-30	SP
2945	赵奕辰	female	5year	Throat swab	Department of pediatrics	2022-01-30	SP+IVA
2946	殷佳一	female	1year	Throat swab	Department of pediatrics	2022-01-30	SP+HI
2948	程婉仪	female	2year	Throat swab	Department of pediatrics	2022-01-30	SP+CP+HCOV
2950	张紫陌	female	1year	Throat swab	杏园Department of pediatrics	2022-01-31	SP+HPMV
2954	李梦轩	female	5year	Throat swab	Department of pediatrics	2022-01-31	Feminine character
2956	司佳宜	female	3year	Throat swab	Department of pediatrics(家化)	2022-01-31	SP+RSV
2960	徐迎馨	female	3year	Throat swab	Department of pediatrics	2022-01-31	HI
2962	李慧欣	female	7year	Throat swab	Department of pediatrics	2022-02-02	SP+IVA
2964	宋歆泽	female	2year	Throat swab	Department of pediatrics	2022-02-02	SP
2967	王文峥	female	2year	Throat swab	Children's intensive care unit	2022-02-02	SP
2969	刘乔熙	female	2month	Throat swab	Department of pediatrics(家化)	2022-02-02	SP
2975	岳欣瑶	female	5year	Throat swab	Department of pediatrics	2022-02-02	SP+CP+HI
2976	刘欣妍	female	6year	Throat swab	Department of pediatrics	2022-02-02	SP+RSV
2978	刘依诺	female	8month	Throat swab	Department of pediatrics	2022-02-02	HI
2983	李毓瑄	female	9year	Throat swab	Department of pediatrics	2022-02-04	SP+CP
2985	邢茗语	female	5year	Throat swab	Children's intensive care unit	2022-02-04	HI+RSV
2986	吕伊晴	female	5month	Throat swab	Children's intensive care unit	2022-02-04	SP+RSV
2987	高悦萌	female	1year	Throat swab	Department of pediatrics	2022-02-04	SP+CP
2988	张钰彤	female	2year	Throat swab	Department of pediatrics(家化)	2022-02-04	SP
2993	毕欣冉	female	1year	Throat swab	Department of pediatrics	2022-02-04	xi+SP+HCOV
2994	白书阁	female	7year	Throat swab	Department of pediatrics	2022-02-04	SP
2995	马郡姿	female	4year	Throat swab	Department of pediatrics	2022-02-04	SP
2997	张润鲁	female	10year	Throat swab	Department of pediatrics	2022-02-06	CP
2998	刘智滢	female	10year	Throat swab	Department of pediatrics	2022-02-06	HI
3001	吕姈霏	female	2month	Throat swab	Department of pediatrics(家化)	2022-02-06	Feminine character
3002	王毓瑶	female	9year	Throat swab	Department of pediatrics	2022-02-06	IVB+CP
3004	郭昕妤	female	1year	Throat swab	Department of pediatrics	2022-02-06	SP+IVA+PIV
3005	马郡姿	female	4year		Department of pediatrics	2022-02-06	Feminine character
3007	苏佳涵	female	4year	Throat swab	Department of pediatrics	2022-02-06	xi+HRV+SP+HI
3012	王奕杰	female	11year	Throat swab	Department of pediatrics	2022-02-07	IVB
3019	毕宸语	female	3year	Throat swab	Department of pediatrics	2022-02-07	xi+SP+HI
3020	于靖萱	female	2year	Throat swab	Department of pediatrics(家化)	2022-02-07	SP
3021	祁宣屹	female	2year	Throat swab	Department of pediatrics	2022-02-07	xi+SP+HI(+Feminine character)
3022	王瑾夏	female	1year	Throat swab	Department of pediatrics	2022-02-07	SP
3023	魏梓棋	female	1year	Throat swab	杏园Department of pediatrics	2022-02-09	HRV+SP+HI
3025	王美淇	female	5year	Throat swab	Department of pediatrics	2022-02-08	SP
3027	邵光超	female	5year	Throat swab	Department of pediatrics	2022-02-08	SP+CP
3031	韩金希	female	9year	Throat swab	Department of pediatrics	2022-02-08	SP
3036	韩叔潼之female	female	18day	Throat swab	Neonatology ward	2022-02-09	RSV
3037	康雨晨	female	1month	Throat swab	Neonatology ward	2022-02-09	SP+RSV
3039	车怡诺	female	2year	Throat swab	Department of pediatrics	2022-02-09	SP+IVA
3041	贾芝樾	female	3year	Throat swab	Department of pediatrics	2022-02-09	SP+HI
3047	吴曼宁	female	6month	Throat swab	Department of pediatrics	2022-02-10	SP+PIV
3048	吴梦涵	female	1year	Throat swab	Department of pediatrics	2022-02-10	SP+HPMV
3049	李承蓉	female	3year	Throat swab	Department of pediatrics	2022-02-10	SP+PIV+IVA+HI
3051	刘柠溪	female	6month	Throat swab	Department of pediatrics	2022-02-10	HRV+HI
3052	徐苡涵	female	3month	Throat swab	Department of pediatrics	2022-02-10	SP
3062	耿妙辞	female	2year	Throat swab	Department of pediatrics	2022-02-11	BOV+SP
3064	房洺慧	female	1year	Throat swab	Children's intensive care unit	2022-02-11	SP+HI
3065	郭箫源	female	6month	Throat swab	Department of pediatrics	2022-02-12	Feminine character
3066	刘姝彤	female	2month	Throat swab	Department of pediatrics	2022-02-12	SP
3067	尉艺涵	female	1year	Throat swab	Department of pediatrics(家化)	2022-02-12	Feminine character
3069	边婧楚	female	2year	Throat swab	Department of pediatrics	2022-02-12	SP+HPMV+HI
3070	徐小童	female	1year	Throat swab	Department of pediatrics	2022-02-12	SP+RSV
3072	王欣煜	female	13year	Throat swab	杏园Department of pediatrics	2022-02-14	SP
3073	赵梓淇	female	5year	Throat swab	Department of pediatrics(家化)	2022-02-14	SP
3074	李翊涵	female	4year	Throat swab	Department of pediatrics	2022-02-14	SP+IVA+HI
3075	周婧熙	female	8month	Throat swab	Department of pediatrics	2022-02-14	SP+HPMV
3076	冯妮娜	female	1year	Throat swab	Department of pediatrics	2022-02-14	Feminine character
3078	车思璇	female	1year	Throat swab	Department of pediatrics	2022-02-14	SP+PIV
3082	马念岑	female	1year	Throat swab	Department of pediatrics	2022-02-14	SP+RSV
3087	张桐歌	female	1year	Throat swab	Department of pediatrics(家化)	2022-02-14	Feminine character
3092	唐梦晨	female	9month	Throat swab	Children's intensive care unit	2022-02-14	SP+RSV
3094	刘盈希	female	1year	Throat swab	Department of pediatrics	2022-02-14	SP+HI+RSV
3096	高month涵	female	8month	Throat swab	Department of pediatrics	2022-02-14	SP+RSV
3098	傅梓郡	female	2year	Throat swab	Department of pediatrics	2022-02-15	SP
3099	李昀蹊	female	8year	Throat swab	Department of pediatrics	2022-02-15	HI
3100	张伊一	female	1year	Throat swab	Department of pediatrics	2022-02-15	BOV+SP
3101	张熙芮	female	11month	Throat swab	Children's intensive care unit	2022-02-15	BOV+SP
3102	张雨诺	female	9month	Throat swab	Children's intensive care unit	2022-02-15	SP+HI
3103	刘梓琪	female	2year		Department of pediatrics	2022-02-15	Feminine character
3104	朱涵悦	female	7year	Throat swab	Department of pediatrics	2022-02-16	SP
3105	李鸿儒	female	4year	Throat swab	Department of pediatrics	2022-02-16	SP+IVA
3110	唐祎堃	female	2year	Throat swab	Department of pediatrics	2022-02-16	SP
3111	李宇佳	female	10year	Throat swab	Department of pediatrics	2022-02-16	CP
3112	赵卿羽	female	4year	Throat swab	杏园Department of pediatrics	2022-02-17	HRV+SP+HI
3114	盖琳诺	female	1year	Throat swab	Department of pediatrics	2022-02-17	Feminine character
3115	赵茹萍之female	female	9day	Throat swab	Neonatology ward	2022-02-17	SP
3116	刘思桐	female	3year	Throat swab	Children's intensive care unit	2022-02-17	SP
3124	苏文槿	female	11month	Throat swab	Department of pediatrics	2022-02-19	SP+RSV
3125	赵昱淇	female	4year	Throat swab	Department of pediatrics	2022-02-19	SP
3126	张婉悦	female	2month	Throat swab	Children's intensive care unit	2022-02-19	RSV
3127	张艺萱	female	2month		Department of pediatrics	2022-02-19	Feminine character
3129	江韵欣	female	1year	Throat swab	Department of pediatrics	2022-02-20	HRV+SP+HI
3130	吕沐苒	female	1month	Throat swab	Neonatology ward	2022-02-21	HRV+SP+衣原体
3131	许艺骞	female	1year	Throat swab	Department of pediatrics	2022-02-21	SP
3132	梁婧瑶	female	4month	Throat swab	Department of pediatrics(家化)	2022-02-21	SP
3133	王延霞之female	female	13day	Throat swab	Neonatology ward	2022-02-21	Feminine character
3135	代净亭	female	5year	Throat swab	Department of pediatrics	2022-02-21	SP+HI
3136	朱芯沂	female	4year	Throat swab	Department of pediatrics	2022-02-21	SP
3138	马婧轩	female	2year	Throat swab	Department of pediatrics	2022-02-21	SP
3139	周彩丹之female	female	2month	Throat swab	Neonatology ward	2022-02-22	RSV
3144	辛向静之female	female	21时	Throat swab	Neonatology ward	2022-02-22	Feminine character
3146	袁海伦	female	2year	Throat swab	Department of pediatrics	2022-02-22	HRV
3151	赵芸梓	female	7month	Throat swab	Department of pediatrics	2022-02-23	SP
3157	孙佳琪	female	2year	Throat swab	Department of pediatrics	2022-02-24	SP+IVA
3160	李言蹊	female	1month	Throat swab	Neonatology ward	2022-02-25	Feminine character
3163	石悦兮	female	1year	Throat swab	Department of pediatrics	2022-02-25	SP+PIV+HI
3164	王梓萌	female	3year	Throat swab	Department of pediatrics	2022-02-25	SP+HI
3166	高若桐	female	1year	Throat swab	Department of pediatrics(家化)	2022-02-25	SP
3167	李艺桐	female	1year	Throat swab	Department of pediatrics(家化)	2022-02-25	Feminine character
3170	成昀婕	female	7month	Throat swab	杏园Department of pediatrics	2022-02-26	RSV
3172	郭城晴	female	5month	Throat swab	Department of pediatrics	2022-02-26	RSV
3174	王赫泽	female	29day	Throat swab	Neonatology ward	2022-02-26	Feminine character
3175	李梦涵	female	6month	Throat swab	Department of pediatrics	2022-02-26	SP+HPMV+HI
3177	杨语欣	female	1year	Throat swab	Department of pediatrics	2022-02-26	SP+HPMV
3179	翟近馨	female	5month	Throat swab	Department of pediatrics	2022-02-26	HRV+SP
3183	司书言	female	3year	Throat swab	Department of pediatrics	2022-02-28	SP+IVA
3184	王秋滢	female	4month	Throat swab	Children's intensive care unit	2022-02-28	RSV
3186	贾早早	female	1year	Throat swab	Department of pediatrics(家化)	2022-02-28	SP
3188	邢文潇	female	1month	Throat swab	Department of pediatrics(家化)	2022-02-28	Feminine character
3191	张梓焜	female	1month	Throat swab	Department of pediatrics	2022-02-28	HRV
3192	李思涵	female	9month	Throat swab	Department of pediatrics	2022-02-28	RSV
3193	袁诗涵	female	2year	Throat swab	Department of pediatrics	2022-02-28	SP
3194	崔牧荞	female	6month	Throat swab	Department of pediatrics(家化)	2022-02-28	Feminine character
3195	陈昱蓉	female	6year	Throat swab	Department of pediatrics	2022-02-28	HRV+SP+HI
3197	黄烨晗	female	10year	Throat swab	Department of pediatrics	2022-02-28	Feminine character
3198	李栀一	female	1year	Throat swab	Children's intensive care unit	2022-02-28	SP+HPMV+IVA
4779	张陈姿洛	female	10month	Throat swab	Children's intensive care unit	2022-12-28	SP
4780	赵若妤	female	1year	Throat swab	Children's intensive care unit	2022-12-28	Feminine character
4781	程若淇	female	1month	Throat swab	Neonatology ward3楼家化病房	2022-12-28	Feminine character
4785	王倩之female	female	24day	Throat swab	Neonatology ward3楼家化病房	2022-12-30	Feminine character
4786	李姝玮	female	3year	Throat swab	Department of pediatrics	2022-12-03	RSV
4788	王奕杰	female	11year	Throat swab	Department of pediatrics	2022-12-05	Feminine character
4791	徐艾微	female	5year	Throat swab	Department of pediatrics		Feminine character
4792	于汇鑫	female	2year	Throat swab	Pediatric emergency	2022-12-12	Feminine character
4796	孙靖淇	female	3year	Throat swab	Department of pediatrics	2022-12-17	Feminine character
4799	周纪红	female	2year	Throat swab	Pediatric emergency	2022-12-25	Feminine character
4800	魏春玲	female	4year	Throat swab	Pediatric emergency	2022-12-25	Feminine character
4801	李鹤鸣	female	2year	Throat swab	Pediatric emergency	2022-12-26	Feminine character
4804	陈慧	female	3year	Throat swab	Pediatric emergency	2022-12-30	Feminine character
